# Supplementary material for: Candida albicans infection suppresses lipopolysaccharide or Pseudomonas aeruginosa stimulated murine bone marrow derived macrophage (BMDM) responses
Source: Sci Rep. 2026 Feb 13;16:8751. doi: 10.1038/s41598-026-39429-z (PMC12982582; doi:10.1038/s41598-026-39429-z)
Supplement: Supplementary file 1 — Supplementary Material 1 [file 41598_2026_39429_MOESM1_ESM.xlsx]

## Sheet: Sup Table Contents
Title	Candida albicans infection suppresses Lipopolysaccharide or Pseudomonas aeruginosa stimulated murine bone marrow derived macrophage (BMDM) responses
Authors	Christa P. Baker1, Stephanie Laba1, Jordan Warner1, Karen Shepherd1, Heather M. Wilson2 and J. Simon C. Arthur1*
Affiliations	1 Division of Cell Signalling and Immunology, School of Life Sciences, University of Dundee, Dow St. Dundee, DD15EH, UK.
	2 Institute of Medical Sciences, University of Aberdeen, Foresterhill, Aberdeen, AB25 2ZD, UK
	* Corresponding author Simon Arthur, Division of Cell Signalling and Immunology, School of Life Sciences, University of Dundee, Dow St. Dundee, DD15EH, UK. Tel +44 (0)1382 384003, e-mail j.s.c.arthur@dundee.ac.uk
Supplementary Table Contents
Supplementary Table 1	C. albicans infection regulated protiens in BMDMs, from two proteomic experiments
Supplementary Table 3	LPS stimulation up-regulated protein subset, log2fc and adjusted p-value (q-value) of comparisons LPS/unstim, and C. albicans+LPS/LPS
Supplementary Table 5	P. aeruginosa stimulation up-regulated protein subset, log2fc and adjusted p-value (q-value) of comparisons P. aeruginosa/unstim, and C. albicans+P. aeruginosa/P. aeruginosa
Supplementary Table 7	List of C. albicans proteins identified in proteomic Experiment 1 and 2, separated from the Mus musculus dataset prior to analysis

## Sheet: Sup Table 1
		Experiment 1		Experiment 2
PG.ProteinAccessions	PG.Genes.x	Log2FC(Ca/unstim)	q.val(Ca/unstim)	Log2FC(Ca/unstim)	q.val(Ca/unstim)
Up-Regulated Proteins
Q9Z2H6	Clec4d	1.20959	0.0375971	1.87204	0.000643803
Q61333	Tnfaip2	0.822245	0.0113047	1.33019	0.00211804
Q8CFA1	Irak2	1.95687	0.00220302	1.62493	0.00621417
Q9Z0I6	Slfn2	0.749225	0.0378263	0.939314	0.00192485
P70343	Casp4	2.06398	0.00691242	2.9137	0.0407156
P54987	Acod1	4.66578	0.00691242	8.29782	0.00311657
Q8JZL7-2	Rasgef1b	2.11858	0.00492433	2.80436	0.00279054
O89020	Afm	2.22602	0.0343415	2.74428	0.0437385
P13597	Icam1	0.9293	0.0008675	1.46358	0.00116636
P34902	Il2rg	0.827477	0.0351384	1.57841	0.042393
Q9DBD0	Inhca	2.0075	0.0123003	2.09563	0.0145961
Q61703	Itih2	1.75966	0.0175746	1.42713	0.0286197
Q2TBA3-2	Malt1	0.741438	0.0138336	0.792647	0.0407156
P51885	Lum	1.69983	0.0136135	2.92318	0.0268246
P97287	Mcl1	0.627031	0.0175746	0.908794	0.00907137
Q99NB8	Ubqln4	0.798611	0.0341482	0.61193	0.0184087
Q8C8T8	Tsr2	1.70865	0.0300305	2.2611	0.00311657
P29699	Ahsg	1.72709	0.016826	2.0487	0.00599112
Q6GQT1	A2m	1.27774	0.0235655	1.18753	0.0449971
P07724	Alb	1.9872	0.0125084	2.15845	0.00973971
Q3V0N4	Bms1	2.77317	0.000162581	2.27391	0.0013661
Q9QUN7	Tlr2	0.965812	0.0012649	1.0163	0.0013661
Q60680	Chuk	0.862641	0.015754	0.649283	0.0115288
Q08879	Fbln1	1.59064	0.0311328	1.80432	0.0209633
Q9DBF7	Cwc25	3.63137	0.00214358	3.69486	0.000643803
Q8CBB9	Rsad2	2.82733	0.0166858	4.00782	0.00455345
O88878	Zfand5	1.47902	0.00770587	2.30427	0.00973971
P49182	Serpind1	1.33067	0.0493	1.2557	0.0340831
Q9D8L5	Ccdc91	1.74256	0.0064204	2.08223	0.000963204
Q5MJS3	Fam20c	0.661213	0.00419561	1.21691	0.000963204
Q8BHK6	Slamf7	1.09906	0.00876104	3.87436	0.000445573
Q9R0Q8	Clec4e	3.9418	2.06025e-05	4.10394	0.000963204
Q64337-2	Sqstm1_2	1.2817	0.000538924	1.35322	0.00225786
Q3UWW6	Gas2l3	0.89433	0.0131251	1.31493	0.00225786
P25085-2	Il1rn	1.0056	0.0318347	0.863447	0.0327287
P09450	Junb	3.07014	0.000328123	2.57381	0.000963204
P62631	Eef1a2	0.995718	0.0048139	0.675341	0.00795688
Q64337	Sqstm1	1.33479	0.000840116	1.62338	0.000445573
Q60765	Atf3	1.48522	0.00217905	1.99075	0.0117446
Q9CWP6	Mospd2	1.70905	0.000987507	0.763498	0.00279054
P28033-3	Cebpb	2.0528	0.000737461	2.82706	0.000565913
P22893	Zfp36	NA	NA	4.86897	0.000643803
E9Q414	Apob	1.61704	0.0266023	1.80981	0.00907137
Q9JL25	Rgs1	0.888216	0.0235655	2.98597	0.000445573
Q9Z0J7	Gdf15	1.17101	0.00691242	4.65281	0.0439027
Q9R0G6	Comp	2.95723	0.00446179	NA	NA
Q61820	Rasl2-9	NA	NA	3.87575	0.0464648
Down-Regulated Proteins
P25322	Ccnd1	-1.64336	0.00309233	-1.52211	0.000984845
P09581	Csf1r	-1.07623	0.0126316	-0.852056	0.00990189
P04184	Tk1	-0.714302	0.0147365	-0.922614	0.0188756
Q58FA4	E2f8	-0.942928	0.0286185	NA	NA
Q60778	Nfkbib	-0.968147	0.0012649	-0.743688	0.0247084
Q68FD7	Fnip1	-1.57906	0.03538	NA	NA
Q99NH8	Trem2	-1.03013	0.00101935	-0.977631	0.00192485
P28700	Rxra	-1.22358	0.0128994	-0.798407	0.0303016
Q9D162	Ccdc167	-4.09505	0.00214282	-1.23396	0.0077387
P30282	Ccnd3	NA	NA	NA	NA
Q8K482	Emilin2	-1.63359	0.0481448	-1.36375	0.0222464
Q8R242	Ctbs	-0.713302	0.0121063	-0.624742	0.019352
Q8BIY3	Zc3h12d	-2.68132	0.0466922	-2.4876	0.0222464
O70281	Tpst1	-1.38579	0.0311328	NA	NA

## Sheet: Sup Table 3
LPS up-regulated proteins
		Experiment 1				Experiment 2
PG.ProteinAccessions	PG.Genes.x	Log2FC(LPS/unstim)	q.val(LPS/unstim)	Log2FC(Ca+LPS/LPS)	q.val(Ca+LPS/LPS)	Log2FC(LPS/unstim)	q.val(LPS/unstim)	Log2FC(Ca+LPS/LPS)	q.val(Ca+LPS/LPS)
O55047	Tlk2	1.01213	0.000654594	-0.853475	0.0274358	1.83506	0.00216427	-1.12764	0.0366661
P70380	Il18	1.29978	0.000228894	-0.852178	0.098177	2.91249	0.00119913	-2.28131	0.00641285
B1AWD0	Pde4b	NA	NA	-5.39936	0.00863706	3.29307	8.52947e-05	-2.623	0.000114734
Q8VEF1	Gramd1a	3.65476	0.000441916	-1.02464	0.043244	3.55199	1.0304e-05	-1.00685	0.0237955
Q8C2E4	Ptcd1	3.89126	0.000701212	-1.26229	0.0274937	1.2151	0.00164525	-1.92063	0.0038191
Q6A037	N4bp1	2.45217	1.9721e-05	-1.45271	0.00772804	2.62125	0.00038177	-0.830093	0.014723
O88852	Tspyl1	1.85356	0.00261605	-1.70195	0.00705532	1.33238	0.0195554	-0.90409	0.0038191
Q80WG7	Trim36	2.50591	0.00616542	-1.37468	0.0693552	1.41926	0.0368381	-0.489008	0.0281893
Q62504	Spen	0.812494	0.00119754	-0.923939	0.0410792	2.39299	0.0353213	-0.70507	0.0135638
Q8BYR2	Lats1	1.23027	0.00967752	-2.64782	0.0903984	0.791176	0.0137089	0.990001	0.0566958
Q9CYB0	Trim13	NA	NA	-0.240583	0.374611	3.21537	0.0349599	0.604177	0.0966262
Q924S8	Spred1	4.11578	0.003007	-1.24978	0.0163386	5.24993	0.000785487	-0.667127	0.224538
P32507	Nectin2	3.65467	0.00582307	-1.5419	0.0391301	1.76495	4.78067e-05	-0.90362	0.00851672
Q9R1W5	Calcrl	2.94874	8.26174e-05	-0.919554	0.0344782	2.45116	5.81874e-07	-0.867898	0.0128923
Q60722	Tcf4	3.33624	8.89404e-05	-1.89889	0.00447364	1.36645	0.00895874	-0.87975	0.0464659
Q5DTW7	Resf1	4.02331	5.82944e-05	-1.25411	0.0204285	4.25661	0.00832077	-0.245301	0.18436
O35228	Ebi3	3.32709	2.13694e-07	-0.372284	0.0208545	6.3439	4.09265e-06	-1.29614	0.00546522
Q99LI5	Znf281	2.65667	3.28787e-05	0.0296898	0.385433	2.25646	5.3149e-06	-0.702005	0.0674511
Q925H1	Trps1	2.43259	0.00258298	-0.517471	0.130703	1.54797	0.0347132	0.0388201	0.467367
Q3SXA6	Tnip3	4.37855	7.25385e-06	-0.452463	0.141907	4.37699	3.56379e-05	-1.34479	0.00608148
D3YXJ0	Dgkh	1.36706	0.00181414	-0.496048	0.080261	1.24707	6.07603e-05	0.140171	0.408203
Q9Z2H6	Clec4d	1.94212	3.47838e-05	-0.287716	0.0803289	2.40651	3.13424e-06	-1.1162	0.000940517
P16382	Il4r	5.58388	3.27862e-05	-0.682464	0.028706	3.41193	0.0014397	-0.95361	0.0211913
O54931	Pakap	1.13244	0.00263157	-0.175945	0.210197	2.98806	0.000932517	-0.494119	0.139252
Q99N08	Ms4a6c	NA	NA	-1.36877	0.0160207	NA	NA	-0.776054	0.0653273
Q8C0M0-2	Wdr59	1.42742	0.000133937	-0.24493	0.23459	1.73066	0.000350611	-1.12603	0.0143591
Q04863	Relb	3.06929	0.000220111	-1.05001	0.0451103	2.14521	9.12186e-06	-0.727758	0.00381058
Q4VGL6	Rc3h1	0.982189	0.00594104	-0.410661	0.133211	1.38066	0.00944025	-0.224101	0.329492
Q8C267	Setdb2	2.76094	0.000173036	-0.790729	0.0372925	3.04808	0.00441039	-0.915909	0.146614
G3X9Z4	Pcf11	1.26387	0.00611231	-0.326076	0.170246	0.81175	0.00551335	-0.214693	0.261563
Q8CF60	Znf263	2.09873	0.000267422	-0.873672	0.0205584	1.02889	0.00310521	-0.365888	0.157255
Q8R310	Tmcc3	3.91726	0.0073612	-2.68379	0.0118444	2.69769	0.0129403	0.24274	0.302392
P61588	Rnd3	NA	NA	-1.24666	0.0435085	3.47808	6.53347e-05	0.0608518	0.462873
Q8R3P2	Dtx2	NA	NA	NA	NA	3.02227	1.39886e-05	-0.206464	0.296495
Q61333	Tnfaip2	2.15227	2.35307e-06	-0.508825	0.025932	2.66553	1.61913e-06	-0.656347	0.00353107
Q9ESV0	Ddx24	0.926143	0.00462358	-0.871678	0.00585758	0.791958	0.000949996	-0.515705	0.011489
F6V9G0	Sp140	6.46188	8.51308e-06	-0.484876	0.0789963	6.43996	1.7872e-05	-0.493548	0.148792
Q62120	Jak2	NA	NA	-1.02365	0.0305443	4.44911	8.69965e-06	-0.477655	0.11261
O35386	Phyh	1.29902	9.70367e-05	-0.213152	0.240427	2.22992	0.0178018	-0.984668	0.163054
Q8VDD9	Phip	1.79826	2.1916e-06	-0.693526	0.0114343	1.06052	0.000333479	-0.324261	0.101964
Q8K0T0	Rtn1	1.04024	8.03096e-05	-0.635559	0.0843002	2.01886	0.0012726	-1.57271	0.00762723
Q8BTJ4	Enpp4	3.23716	0.00110184	-0.984602	0.0180243	4.16584	3.45863e-05	-0.109479	0.310148
E9PZQ1	Ddx60	3.15428	0.000260577	-1.24387	0.0141654	4.88448	0.00104545	-0.631528	0.0387397
Q8R007	Nectin4	2.01744	0.00321635	-0.664022	0.0641706	1.41419	0.00674138	-0.611305	0.141143
Q8CFA1	Irak2	3.64509	6.43698e-06	-0.56753	0.0657938	1.86769	0.000242671	-0.454292	0.0129919
Q0VEE6	Znf800	2.54208	8.8216e-08	-0.482613	0.0473891	2.07793	0.00275399	-0.311299	0.209093
E9Q4T4	Ccdc71l	1.55201	0.00861834	-0.509517	0.0903984	1.05667	0.0391749	-0.613355	0.0197181
Q9CR02	Tma16	1.54972	0.000211978	-0.942117	0.00381067	2.35002	6.57082e-06	-0.131097	0.250731
O35732	Cflar	3.97674	0.00119855	-1.00034	0.120569	6.30098	5.83424e-06	-0.785418	0.0763165
Q3UBH9	Zc3h7a	1.56321	0.000558472	-0.970633	0.0215311	0.921036	0.00362518	-0.153825	0.245617
Q8VDI1	Epsti1	3.05045	5.52977e-05	-0.92976	0.00381067	2.55282	0.000243319	-0.144901	0.151633
Q80VW7	Akna	4.94402	9.66366e-05	-2.97888	0.00304039	2.47766	6.89807e-05	-1.008	0.0218349
A0A0B4J1G0	Fcgr4	2.35984	4.07305e-05	-0.379886	0.111706	2.07415	0.000639123	-0.372727	0.21045
Q6P2L6	Nsd3	0.799446	0.000567733	-0.229952	0.0947817	1.7017	0.00104545	-0.990777	0.00701119
Q8R502	Lrrc8c	1.25837	0.00412498	-0.25826	0.0991408	1.78156	0.00586343	-0.304169	0.0939519
F7DFN7	Sp140	4.81732	0.00276564	-0.428855	0.0135276	5.83323	4.0018e-06	-0.504576	0.0170036
Q9Z0I6	Slfn2	2.03844	6.60399e-06	-0.486866	0.035438	2.12273	1.6319e-06	-0.303837	0.0533226
Q7TN99	Cpeb3	1.78942	0.000485886	-0.301756	0.0372925	1.47259	0.000393426	-0.24239	0.0972296
P08101	Fcgr2	1.25043	0.000237122	-0.370273	0.0865466	1.70716	3.28093e-05	-0.435398	0.0083725
P25119	Tnfrsf1b	3.03071	1.22804e-06	-0.824738	0.00842849	3.95123	6.93591e-05	-0.236991	0.055436
Q8BIE6	Frmd4a	1.65148	0.000211978	-0.189671	0.226601	1.51823	4.1858e-05	-0.24114	0.191447
Q3T9Z9	Zup1	3.01129	0.000851589	-2.46544	0.00340328	3.08322	0.0313837	-2.29192	0.0432876
Q91V17	Znrf1	1.82647	1.24384e-05	-0.617859	0.0647407	2.34328	0.000462542	-0.784039	0.00167475
P97360	Etv6	1.59285	0.000554661	-0.705153	0.0219187	0.966218	0.00259892	-0.175633	0.162507
Q8CFB4	Gbp5	8.06863	9.51728e-06	-0.451312	0.0248564	11.1924	3.70824e-07	-0.655082	0.00368385
Q8BLI4	Dse	0.803288	0.00325786	-0.890001	0.0082537	0.987755	0.00987021	-0.32583	0.21386
Q8C886	Plekhn1	NA	NA	-0.876579	0.0729714	NA	NA	1.02335	0.00387652
Q9R0T8	Ikbke	1.28469	3.4944e-05	-0.602714	0.00647248	1.04049	6.07603e-05	-0.371525	0.0294631
Q8BSU2	Cxcl16	NA	NA	-1.60914	0.0309351	1.86044	0.00408821	-0.236849	0.183175
Q3USJ8	Fchsd2	2.49924	3.09412e-06	-0.700956	0.0488855	2.49532	3.80629e-05	-0.0931628	0.418677
P28667	Marcksl1	1.68255	2.13092e-06	-0.067595	0.243191	2.56463	3.70824e-07	-0.385577	0.011489
Q60949	Tbc1d1	1.0182	1.8701e-05	-0.598761	0.0163386	1.85935	1.91455e-05	-0.385114	0.0330113
Q9D6N1	Ca13	1.07266	2.55964e-05	-0.403064	0.0263202	1.52803	0.000514782	-0.148501	0.25718
P12804	Fgl2	5.47959	2.2366e-08	-0.324984	0.0412429	5.17505	1.48735e-05	-0.125649	0.326801
Q8BX65	Mdfic	2.51844	2.44911e-06	-1.21798	0.0686749	1.5532	0.00814063	-0.674466	0.117854
Q03366	Ccl7	3.96144	0.00183738	-0.179728	0.223438	4.07426	0.00268889	0.129141	0.402015
Q3U3S6	Pfkfb3	3.43166	8.86741e-08	-0.208814	0.068828	4.54307	3.01752e-07	-0.719241	0.00278242
Q3T9E4	Tgtp2	3.06987	2.33741e-05	-0.739138	0.0379433	4.7924	1.40994e-05	0.159639	0.411947
Q03267	Ikzf1	1.64279	6.71621e-06	-0.127133	0.163361	2.19267	1.61913e-06	-0.621944	0.0036139
B1ARD8	Slfn8	2.01877	4.41634e-06	-0.599959	0.00406764	2.68602	1.61913e-06	-0.560239	0.00620502
Q61670	Hlx	3.22216	0.00315228	-2.79486	0.014352	2.8537	0.0012726	-0.947384	0.013351
Q99NH0	Ankrd17	1.21694	8.03096e-05	-0.519692	0.0200662	0.932495	0.000923059	-0.206117	0.156735
P39428	Traf1	7.34062	2.84283e-05	-1.49575	0.00602935	8.23887	6.06532e-06	-1.58453	0.00865108
Q9D620	Rab11fip1	2.65904	1.8791e-06	-0.636687	0.00883527	3.24193	1.16529e-06	-0.563126	0.00622219
Q9CVI2	Fam133b	1.38961	0.000945886	-0.040769	0.411805	1.16015	0.0048132	-0.253141	0.271142
Q99LQ4	Svbp	NA	NA	-2.16509	0.0656256	1.09247	0.00211807	-0.759245	0.0968654
Q9QZ85	Iigp1	6.00751	2.13092e-06	-0.390878	0.0405768	7.46483	1.61443e-05	-0.149286	0.366508
Q62441	Tle4	0.98183	0.0311733	-0.716572	0.138979	1.40206	0.00223538	-1.24259	0.00790605
Q8VEB2	Sav1	2.08367	0.00246165	-1.18764	0.0273922	1.26357	0.00357094	-0.623171	0.0854562
P10148	Ccl2	3.63893	4.07889e-05	-0.324495	0.111966	2.13556	0.000486534	-0.303287	0.190604
O35988	Sdc4	2.22675	0.000102594	-0.261535	0.0215311	2.46897	2.7819e-06	-0.571347	0.0061139
Q923E4	Sirt1	0.918015	0.0041945	-0.707155	0.032528	1.01028	0.0210013	-0.351675	0.277928
Q8BPM0	Daam1	1.75447	0.00309719	-0.664666	0.0234346	1.33858	0.000574603	-0.376849	0.0802807
Q7TNB8	Sbno2	2.10508	0.00524397	-0.903711	0.0485638	2.52501	0.00207143	-0.354061	0.181967
O88573	Aff1	1.9555	0.000110387	-0.748051	0.0190177	2.15111	0.0433981	-0.669264	0.0763165
Q9QY24-2	Zbp1	2.0996	4.09677e-05	-0.634671	0.0193713	2.74727	0.00375203	-0.369956	0.21807
Q5SW28	Pik3r5	1.15009	6.48162e-05	-0.615392	0.0155869	1.54369	4.78067e-05	-0.661656	0.00762723
P70343	Casp4	5.12453	2.15963e-06	-0.754443	0.0372925	6.32329	0.000100209	-0.452997	0.0180842
Q61090	Fzd7	5.02494	0.000558472	-0.18345	0.351826	3.67412	4.03049e-05	-1.45732	0.00429362
Q60787	Lcp2	1.26456	5.39242e-06	-0.261571	0.0500664	1.60004	4.01413e-06	-0.47055	0.00603972
A2A7Q9	Rnf19b	NA	NA	-1.34494	0.0156891	4.10721	0.0131019	0.0209508	0.488883
Q99M15	Pstpip2	1.51762	6.1662e-05	-0.572728	0.0306333	1.25698	0.00143123	-0.0228197	0.463774
Q9JL16-2	Isg20	3.99438	9.70367e-05	-0.402166	0.0155869	6.64443	3.03846e-05	-0.489318	0.0138694
Q3TCV3	Gsap	1.4213	0.00115004	-0.66333	0.177131	0.929428	0.000270114	-1.31443	0.0627539
Q78PG9	Ccdc25	0.810049	3.79073e-05	-0.440025	0.0103817	1.05373	0.000673865	-0.26788	0.0319634
P54987	Acod1	9.11282	2.50144e-05	-0.616813	0.0075734	12.0858	3.56379e-05	-0.503621	0.00278043
Q5NBU8	Xaf1	1.56677	0.000149975	-0.43611	0.0334523	2.48699	5.90983e-05	-0.579963	0.0132662
Q9WTK5	Nfkb2	1.38062	2.13092e-06	-0.440919	0.014352	1.97265	1.61913e-06	-0.264251	0.0375526
Q9Z0E6	Gbp2	3.92836	5.28292e-07	-0.529511	0.010638	4.56059	1.16529e-06	-0.359172	0.0814595
Q9CWT3	Snx10	1.99389	1.22804e-06	-0.606357	0.0168896	2.06693	4.09265e-06	-0.279587	0.0175082
Q5FWI3	Cemip2	1.57808	7.03014e-05	-0.443426	0.0379214	2.10113	1.25058e-05	-0.427299	0.0323159
B1ARD6	Slfn9	0.8286	0.00060049	-0.371975	0.0224058	1.13391	0.000637594	-0.431365	0.0357751
Q3KNM2	Marchf5	0.852265	0.000132145	-0.294953	0.0334383	0.952194	6.92669e-05	-0.161175	0.0963214
Q9CZS1	Aldh1b1	1.55026	0.000253656	-0.302089	0.132132	1.16309	0.00300705	-0.412036	0.0938271
Q8CHG5	Arel1	3.18762	2.90672e-05	-2.4827	0.00761514	3.19543	0.00114954	-1.39675	0.017246
O35516	Notch2	1.69779	0.000102307	-0.483436	0.00772804	2.01836	3.65866e-06	-0.481046	0.00639017
P57080	Usp25	1.05858	0.00159642	-0.382661	0.0399287	1.25742	8.54456e-05	-0.292026	0.0270399
P23249	Mov10	0.866833	0.000477156	-0.401214	0.010698	1.35799	0.000399614	-0.423005	0.0179981
A0A0G2JDV3	Gbp6	1.84338	1.681e-06	-0.618773	0.00418316	2.93762	3.65866e-06	-0.689748	0.0200077
P27512	Cd40	3.83143	4.01086e-08	-0.331277	0.0351935	10.1351	4.5434e-07	-0.267019	0.0242487
Q08122	Tle3	1.1002	0.000669513	-0.360555	0.0411934	1.17723	0.0252602	-0.0256912	0.454913
Q9D684	Rin2	1.84559	9.92905e-05	-0.722736	0.00437422	1.54991	3.87879e-05	-0.355193	0.0784752
Q62191	Trim21	1.12116	2.90672e-05	-0.412652	0.0150054	1.23641	0.000215525	-0.38098	0.0271814
Q61107	Gbp3	3.66277	2.2366e-08	-0.544566	0.0126457	4.23507	3.01752e-07	-0.312289	0.0365659
Q8CIM5	Gpr84	3.39511	0.000171182	0.129837	0.318615	2.30936	0.00788583	-1.52433	0.00903753
P17515	Cxcl10	8.17572	1.681e-06	-0.721139	0.00946715	11.0649	1.85482e-06	-0.701783	0.00922964
Q63961	Eng	1.88533	0.000567733	-0.421864	0.0273922	2.48983	0.000386324	-0.517186	0.212217
Q3UDK1	Trafd1	2.21132	6.60399e-06	-0.307441	0.0656461	2.65478	3.13424e-06	-0.294007	0.0316282
P09671	Sod2	0.904469	3.79947e-05	-0.26093	0.0346836	1.3027	7.15538e-06	-0.462272	0.0178534
Q9EPW9	Tlr6	1.80702	0.0242923	-1.04348	0.0555496	1.4841	0.0128377	0.231536	0.36259
Q91YX0	Themis2	1.28687	7.25385e-06	-0.245453	0.0486718	1.34832	5.93461e-06	-0.253655	0.0468785
Q5SRY7-2	Fbxw11	1.61281	2.90672e-05	-0.746981	0.0512671	1.66347	6.53347e-05	-0.291488	0.0837545
Q8R4B8	Nlrp3	1.58624	0.000565905	-0.256025	0.090545	1.52559	0.0029892	-0.228789	0.0732127
Q6P6L0	Filip1l	3.02961	2.46625e-06	-0.404369	0.191954	1.06527	0.00511056	-0.197636	0.0793149
P13597	Icam1	2.60721	2.13694e-07	-0.361604	0.00858484	3.14086	1.16529e-06	-0.366177	0.0333415
P34902	Il2rg	1.80291	5.34929e-05	-0.599897	0.0144958	1.91577	0.00223749	-0.170108	0.202302
Q9WTV6	Usp18	3.40812	7.01136e-05	-0.0588344	0.353905	4.96342	8.72316e-05	-0.182479	0.0905691
Q8CBA2	Slfn5	2.75242	1.71553e-06	-0.518021	0.00885472	2.95712	1.76604e-06	-0.39323	0.0248521
Q69Z37	Samd9l	0.893798	0.000487498	-0.439287	0.0220043	1.2901	3.43537e-05	-0.3649	0.0107688
Q91Z40	Gbp7	2.2237	2.50144e-05	-0.564279	0.00482575	2.74418	3.39442e-05	-0.416274	0.0463517
Q8CGE8	Ifi205a	13.1684	2.13694e-07	-0.279343	0.0607332	8.81395	3.13424e-06	-0.0842485	0.262424
A0A140LIF8	Irgm2	1.64508	1.40416e-05	-0.499972	0.0385006	1.97074	1.61913e-06	-0.160061	0.198111
Q8R5F7	Ifih1	2.72288	1.22804e-06	-0.381415	0.0135276	3.71076	3.70824e-07	-0.258147	0.0405298
Q91W78	Usb1	1.83627	0.0076843	0.117287	0.266424	1.0448	0.00751729	0.172349	0.243979
Q69ZB8	Zcchc2	2.7268	3.00877e-05	-0.71122	0.00675009	2.17681	6.93591e-05	-0.327252	0.139683
P18581-2	Slc7a2	2.49794	0.00152973	-2.94155	0.00858484	5.4081	1.85482e-06	-0.662955	0.0250707
O08900	Ikzf3	1.31456	0.000180425	-0.0314101	0.395041	3.29452	0.00166784	-0.853824	0.00912567
Q8BGE4	Susd6	1.28623	1.21843e-05	-0.160791	0.142339	1.48183	0.00506397	0.000869346	0.49488
Q8BZT9	Lacc1	1.01235	0.000187626	-0.14848	0.201635	1.22724	0.000154496	-0.326494	0.0860264
P15533	Trim30a	2.37033	9.58462e-05	-0.276951	0.0651752	3.16732	4.09265e-06	-0.167501	0.114157
Q8C669	Peli1	10.5124	1.99625e-06	-0.148658	0.29391	5.95672	3.80629e-05	-0.291436	0.157789
Q8R151	Znfx1	1.19496	2.90672e-05	-0.32458	0.0181004	1.43601	8.34132e-06	-0.311226	0.0243354
P42230	Stat5a	1.29701	0.000272761	-0.233121	0.0861102	1.70809	0.000331563	-0.600418	0.0323159
Q2TBA3-2	Malt1	3.04874	8.86741e-08	-0.476905	0.026275	2.46088	4.61657e-06	-0.319825	0.0238256
E9QAM5	Helz2	2.18734	0.00011664	-0.456667	0.0307916	2.77313	1.40994e-05	-0.38005	0.0294584
O35955	Psmb10	0.941412	1.2083e-05	-0.0906251	0.178121	1.04062	3.56379e-05	-0.325415	0.0202007
E9Q555	Rnf213	0.894914	0.000349757	-0.45118	0.010698	1.15926	3.87879e-05	-0.408993	0.00557899
Q99MU3-2	Adar	1.03001	0.000316875	-0.165997	0.126831	1.18832	5.56129e-05	-0.14274	0.183422
Q9QYB1	Clic4	0.924576	4.0064e-05	-0.0964629	0.181038	1.09711	2.82667e-05	-0.342636	0.0107642
O35368-3	Ifi203	0.812742	0.000501473	-0.281907	0.0607332	1.60798	0.000327289	-0.36403	0.0267729
Q05915	Gch1	2.01946	1.74731e-05	-0.11209	0.264995	3.00831	2.62396e-05	-0.378517	0.0098415
Q9DC58	Dram1	0.904031	0.00294647	-0.419621	0.272398	0.94289	0.00363546	-1.65412	0.00603972
Q3UKC1	Tax1bp1	1.04762	0.000105252	-0.573174	0.0221917	1.18438	6.93591e-05	-0.120619	0.280163
Q3UDF0	Slc2a6	1.13829	1.35336e-05	-0.35863	0.0629415	1.50069	3.13424e-06	-0.351718	0.0113873
Q9CWS1	Rnf135	1.33165	0.000116052	-0.417913	0.048344	1.67757	0.00215956	-0.746433	0.0294631
Q80SU7	Gvin1	0.912329	0.0002518	-0.362419	0.0155869	1.27809	4.7554e-05	-0.364236	0.0104228
Q8VC88	Gca	1.79442	0.0100932	-0.896081	0.0193523	1.54603	0.000681342	-0.227811	0.202302
P09922	Mx1	NA	NA	-0.557814	0.00850619	5.53517	2.4693e-05	-0.34484	0.104996
Q8R3U1	Plaat3	3.41778	4.24087e-05	-1.33512	0.091546	3.59412	0.000287555	-0.0786806	0.25551
Q8VEL2	Mtmr14	1.24617	7.31753e-05	-0.961729	0.0158922	1.51327	1.75398e-05	-0.151225	0.173074
Q01705	Notch1	3.36561	1.9721e-05	-0.870252	0.030286	3.04923	0.000735638	-0.0208476	0.460213
Q99MB1	Tlr3	1.93145	4.28937e-05	-0.488684	0.0255003	1.76894	0.00132083	-0.259865	0.128796
O35613	Daxx	2.56479	4.07889e-05	-0.330208	0.09046	2.78628	0.00159431	0.00910629	0.481116
Q64345	Ifit3	2.42755	4.87449e-05	-0.402371	0.0207285	3.16184	3.28093e-05	-0.288301	0.0532777
P58801	Ripk2	2.53737	4.07889e-05	-0.417131	0.0124758	2.16274	1.71948e-05	-0.0822993	0.392493
Q9Z2F2	Oasl2	1.21137	0.000572188	-0.207728	0.084474	2.12913	0.000115583	-0.0536732	0.3341
F2Z461	Herc6	4.17063	0.000540357	-0.714218	0.00447364	5.97026	0.000119638	-0.25776	0.0688738
Q7JJ13	Brd2	1.36016	0.00687263	-0.400893	0.127363	0.954056	0.0153634	0.415981	0.250996
Q64112	Ifit2	2.70669	1.18567e-05	-0.518743	0.0182939	3.78779	7.54531e-06	-0.25022	0.108728
Q8C172	Cers6	1.42731	0.00902241	-0.198451	0.343037	1.36206	0.00270483	-0.0825628	0.402271
Q3U2C5	Rnf149	1.72815	0.00214533	-0.352887	0.0286804	1.25435	0.000918378	-0.0286168	0.451148
Q02248	Ctnnb1	NA	NA	0.912492	0.124313	2.35692	0.000891527	-1.20953	0.0527803
Q922R0	Prkx	0.943452	5.54283e-06	-0.327851	0.020651	1.38515	0.00075668	-0.0244701	0.450866
Q91WC3	Acsl6	1.19352	0.000608849	-0.30978	0.111909	0.96823	0.00229082	-0.119117	0.321328
P0DOV2	Ifi204	0.976402	6.07544e-05	-0.17258	0.0558073	1.22096	3.56379e-05	-0.0118827	0.462849
P62046	Lrch1	1.01718	0.000139009	-0.371476	0.028925	0.806011	0.00386242	-0.0750999	0.344132
Q8BV49	Pyhin1	1.69698	1.4108e-05	-0.297503	0.0295274	2.30166	5.93461e-06	-0.133062	0.163054
Q9D6M3	Slc25a22	1.24434	2.59833e-05	-0.368856	0.0527545	1.02797	0.000785487	-0.132554	0.269876
P04186	Cfb	2.67442	3.98179e-05	-0.671323	0.00359848	5.41924	5.98936e-05	-0.0823547	0.419948
Q8BVK9	Sp110	1.47474	9.09859e-05	-0.337859	0.0379713	1.41642	4.7554e-05	-0.0293685	0.427113
O35344	Kpna3	0.826944	0.000144993	-0.0487728	0.331609	0.843938	0.00122152	0.196934	0.132047
Q9QUN7	Tlr2	1.4689	1.18567e-05	-0.0369432	0.331283	1.34244	2.7328e-05	0.00654132	0.479267
Q64282	Ifit1	3.30396	2.60438e-06	-0.24097	0.0489879	4.58978	1.85482e-06	-0.0031331	0.488883
P29387	Gnb4	0.914291	3.80765e-05	-0.353943	0.0607332	0.867688	0.0040085	-0.0335403	0.452599
Q8CIZ9	Nox1	1.50324	0.000102307	-0.836998	0.0262361	1.16384	0.000134895	-0.0479406	0.407362
Q5BLK4	Tut7	0.86167	0.000708204	-0.338289	0.0843961	1.07066	0.00216955	-0.73589	0.0034855
P0DOV1	Mnda	1.40984	1.21843e-05	-0.270904	0.029844	1.76946	2.99287e-06	-0.238613	0.0351348
Q9D020-1	Nt5c3a	2.30045	2.50144e-05	-0.335172	0.0145214	3.01118	9.88705e-07	-0.10111	0.203082
Q8CBB9	Rsad2	9.05979	4.86566e-06	-0.217594	0.114917	9.16783	6.58582e-06	-0.0165309	0.464319
O88878	Zfand5	2.26325	8.26174e-05	0.0712929	0.332266	3.40913	6.25561e-05	-0.25767	0.132056
P22437	Ptgs1	2.47733	8.27044e-06	-0.061853	0.300937	1.87937	4.44042e-05	0.064583	0.414456
Q99J87	Dhx58	0.90999	0.00145113	-0.367894	0.0163386	1.35918	8.85264e-05	-0.39537	0.0396212
Q2EMV9	Parp14	1.59277	3.84365e-06	-0.280119	0.0243336	1.98545	3.25454e-06	0.0401183	0.366822
P57725	Samsn1	3.63627	0.00123847	-0.262679	0.223438	3.39501	2.30307e-05	0.192197	0.0793149
O88627	Slc28a2	3.03569	3.51152e-06	-0.819899	0.0029522	3.65667	3.13424e-06	-0.270719	0.0304688
Q0GUM3	Gm12250	1.68953	3.74575e-06	-0.0456365	0.295165	2.19127	1.54947e-05	-0.0810148	0.291363
Q91XB0	Trex1	1.47946	1.42959e-05	-0.27368	0.0443202	1.57281	4.36967e-05	-0.100964	0.241169
Q3U5Q7	Cmpk2	3.06361	2.13694e-07	-0.51331	0.00842849	3.58211	1.16529e-06	-0.015927	0.459515
Q8C9E8	Calhm6	NA	NA	-8.30809e-05	0.423045	1.75892	0.00144284	0.309852	0.166079
Q3UIR3	Dtx3l	1.19782	4.96611e-05	-0.167471	0.0963362	1.47845	8.76391e-06	-0.104526	0.18212
P41274	Tnfsf9	4.72363	4.88019e-06	-0.2548	0.142532	5.98313	3.70824e-07	0.0738376	0.30114
Q8CAS9	Parp9	1.28481	6.20969e-05	-0.322235	0.0263637	1.34788	0.000126128	-0.0448211	0.405794
A6H5X4	Phf11	1.66747	0.000162847	-0.284985	0.0760009	2.33767	0.000152853	-0.305124	0.0506209
P21958	Tap1	0.801903	7.02015e-05	-0.135588	0.0872639	1.14309	1.39886e-05	-0.11709	0.148792
P49282-2	Slc11a2	NA	NA	0.0643312	0.383837	1.69832	0.0010151	0.0272972	0.454913
O35710	Noct	4.54509	0.00582307	-0.435347	0.141476	2.15581	0.00834912	-0.274096	0.160284
Q9D3G5	Stx11	3.37092	3.66377e-05	-0.295731	0.140897	3.19961	8.66272e-05	0.272231	0.0625044
Q8R4Z4	Etv3	2.16836	7.31753e-05	-0.0799242	0.21925	1.39199	0.00677105	0.0917797	0.37204
Q60766-2	Irgm1	0.924609	1.24796e-05	-0.0722216	0.23754	1.30709	1.73111e-05	-0.0833613	0.257758
Q60769	Tnfaip3	3.80693	8.8216e-08	-0.259934	0.0786434	3.71595	9.14787e-05	-0.15103	0.155652
Q8BX90	Fndc3a	1.78945	1.22804e-06	-0.290127	0.0409931	2.29016	3.55638e-06	-0.237519	0.102669
P54751	St3gal1	1.38447	0.000126274	-0.369448	0.0132323	1.75554	0.00166183	0.0244156	0.453034
Q9QY24	Zbp1	1.63049	0.000106065	-0.597175	0.026275	1.90745	0.00373213	-0.388771	0.0473058
Q80X90	Flnb	1.47899	8.69491e-07	0.135502	0.12342	1.66076	1.94035e-06	-0.0907128	0.198111
Q9ER38	Tor3a	0.864871	0.000151881	-0.180875	0.0708581	1.10661	0.000316249	-0.0452038	0.350286
Q9D8C4	Ifi35	0.912947	5.44924e-05	-0.121265	0.184634	1.24842	0.000162613	-0.288365	0.0768154
Q8BPX9	Slc15a3	1.29442	8.89404e-05	-0.0591506	0.289209	1.18708	0.000391772	0.10764	0.216392
Q8BHK6	Slamf7	4.31832	5.28292e-07	-0.153702	0.1187	6.5499	6.77784e-07	0.0876521	0.257861
Q8WUR0	CS012	1.1372	0.00473037	-0.383188	0.0221926	1.07444	0.0104412	0.0421091	0.457834
Q9DCE9	Igtp	1.91833	6.44575e-06	-0.0370011	0.352149	2.2805	1.85482e-06	0.093391	0.223865
Q64339	Isg15	1.80434	5.04089e-05	-0.472118	0.0205678	2.46945	3.76111e-05	0.112357	0.252465
Q7TN98	Cpeb4	1.74143	1.13462e-06	-0.288886	0.0374595	2.1158	1.61913e-06	-0.114089	0.209101
Q9D4V0	Etnk1	2.04276	0.0020969	0.302833	0.18441	2.70484	1.04438e-06	1.01548	0.0017307
P01902	H2-K1	NA	NA	0.135296	0.366986	2.51114	0.00823837	0.0754768	0.453467
O35892	Sp100	0.893665	0.000245837	-0.253681	0.100581	1.15141	0.000218039	-0.192848	0.116702
Q8VI94	Oasl1	3.50659	4.86566e-06	-0.164336	0.0654011	4.56318	1.18617e-06	-0.125812	0.138182
Q8C0J6	Sowahc	1.21822	0.00133015	-0.321097	0.154721	1.57984	0.00521595	0.550127	0.0249802
Q9R233	Tapbp	0.920844	9.38152e-05	-0.239967	0.0728817	0.889012	0.000134895	-0.0670116	0.308214
P49282	Slc11a2	0.812551	6.20085e-05	-0.0194027	0.36929	1.39409	0.000252435	-0.0795287	0.338124
Q9R0Q8	Clec4e	4.81185	5.18888e-08	-0.0811437	0.216209	5.23273	1.0304e-05	0.0198561	0.449195
Q64337-2	Sqstm1_2	1.5878	1.24796e-05	-0.0247907	0.369016	1.24165	0.00107975	0.260558	0.0978744
P47930	Fosl2	1.13941	0.031587	0.268044	0.225481	2.59995	0.0120742	-0.280978	0.118336
P0DOV1-2	Mnda	2.4514	0.00123847	-0.45967	0.111323	2.20027	0.00295396	-0.31511	0.151138
Q9EP73	Cd274	4.94728	4.43564e-05	0.225997	0.139895	5.25257	0.000110236	0.281868	0.039843
Q8CIE4	Parp10	0.854966	0.0058956	-0.21443	0.147133	0.846845	0.00205507	-0.0808851	0.351509
Q8BU11	Tox4	1.36515	0.000216882	-0.517312	0.0380813	1.11083	0.00435292	0.0965489	0.411205
P35295	Rab20	3.51336	0.0051833	-0.21866	0.302962	1.57053	0.00282406	0.467133	0.0202464
Q810Q5	Nmes1	3.07419	4.42687e-06	-0.110209	0.268332	4.72153	1.54947e-05	-0.194785	0.109077
P25085-2	Il1rn	2.52374	5.76353e-05	0.00962878	0.413293	2.59112	2.99287e-06	0.116467	0.208655
Q8K1J5	Sde2	2.38539	0.0346413	0.252045	0.368461	0.922916	0.00650322	0.616327	0.241463
P09450	Junb	4.89026	1.35381e-06	0.136399	0.219598	4.22508	1.85482e-06	0.0154655	0.46018
Q9CYL5	Glipr2	1.84863	7.75553e-05	0.170363	0.283453	2.05221	8.54456e-05	-0.199029	0.223164
Q9Z0F5	Ch25h	NA	NA	-0.488232	0.0931981	4.8458	2.7328e-05	-0.33619	0.0504173
Q9Z0I7	Slfn1	2.36176	0.000472372	-0.398256	0.0401125	3.84472	0.00124071	-0.395584	0.0240632
Q6PDH0	Phldb1	NA	NA	-0.410077	0.104068	1.53605	0.033926	0.126871	0.412004
Q8CHG7	Rapgef2	NA	NA	-0.808127	0.183671	6.77263	0.000600923	0.0952262	0.465835
Q91V08	Clec2d	2.1095	2.50144e-05	0.0963727	0.196782	2.08665	6.92669e-05	0.195373	0.15619
Q8R2Q8	Bst2	0.980944	0.000540372	-0.137665	0.206761	0.908961	0.00726398	0.185871	0.0848704
Q64337	Sqstm1	1.68226	5.34929e-05	-0.214804	0.126498	1.16085	3.74274e-05	0.473931	0.0106379
Q9CZL2	Fam241a	1.43173	2.49408e-05	-0.117762	0.209864	2.10289	0.00188911	0.544575	0.0815419
Q60765	Atf3	1.87847	2.90672e-05	0.223071	0.0359379	2.3816	0.000368131	0.418237	0.0285978
P70434	Irf7	2.12722	0.0285638	-0.143333	0.288611	1.05807	0.0278604	-2.5722	0.0030289
Q9QZU9	Ube2l6	0.814145	0.0154886	0.0206933	0.392782	1.78433	0.00308739	-0.0152102	0.474259
Q61179	Irf9	1.04981	0.00918538	-0.129183	0.192143	0.996598	0.00220992	-0.619539	0.0218861
P28033-3	Cebpb	3.36757	4.85941e-06	-0.262941	0.122711	3.87243	1.85482e-06	0.138354	0.256088
Q99N07	Ms4a6d	NA	NA	-0.120231	0.365811	2.08691	0.0371228	-0.224201	0.331841
Q8BZ20	Parp12	1.53253	1.97378e-05	0.276203	0.030286	2.07879	5.3149e-06	0.0122639	0.4707
P22893	Zfp36	NA	NA	0.155041	0.2563	7.89508	1.61913e-06	0.593654	0.00343894
P04223-2	H2-K1	2.81743	0.000158735	-0.216459	0.159474	2.92413	0.00236926	0.288597	0.109019
Q08122-2	Tle3	NA	NA	-0.0878351	0.316543	1.0406	0.0112048	NA	NA
P01027	C3	0.805791	0.000190012	0.139493	0.188777	1.03145	0.00391657	0.254179	0.163405
Q8K595	Mcoln2	0.965589	0.00144857	0.57479	0.048653	2.64816	0.000530951	0.951113	0.0557835
Q60961	Laptm4a	0.843572	0.0136254	-0.0672657	0.36504	0.943766	0.0129403	-0.473753	0.0808766
Q793I8	Tifa	0.897945	0.000570991	-0.0663241	0.358247	1.18903	0.00640581	0.0350487	0.446974
P02798	Mt2	1.19169	8.01677e-05	0.148976	0.253487	2.19647	1.61913e-06	-0.278656	0.262424
P23188	Furin	2.20661	0.00042755	0.228021	0.122933	1.2995	0.00760133	0.699567	0.026978
P23804	Mdm2	NA	NA	0.872724	0.120211	3.22979	0.000875764	1.55669	0.000940517
P42082	Cd86	2.71544	0.00167726	0.326495	0.0147832	2.39409	0.000785487	0.791878	0.00459346
Q5BU09	Eapp	1.69575	0.0089358	-1.50573	0.0406399	0.904442	0.0454153	-0.462528	0.147466
Q571B6	Whamm	4.87616	0.000997119	0.374214	0.323654	3.02054	0.00313407	-1.75619	0.0426853
Q99LS1	Mmadhc	NA	NA	NA	NA	1.14479	0.0129983	NA	NA
P23738	Hdc	NA	NA	-3.65206	0.00216663	NA	NA	-2.39482	0.000277516
P29533	Vcam1	NA	NA	-0.582584	0.135412	NA	NA	-1.24673	0.182653
Q61553	Fscn1	NA	NA	-1.17513	0.010698	NA	NA	-2.04432	0.000600609
Q8CHE4	Phlpp1	NA	NA	-0.254367	0.122001	NA	NA	0.0793424	0.440198
P43432	Il12b	NA	NA	-3.17896	0.00447364	NA	NA	-2.96736	0.00429362
Q4JK59	Tet2	NA	NA	-2.24438	0.0326839	NA	NA	-1.86074	0.017199
P50592	Tnfsf10	3.79772	0.000187107	-1.0222	0.0495992	NA	NA	-1.32701	0.0447472
O09046	Il4i1	NA	NA	-1.33428	0.000309869	NA	NA	-1.39994	0.00258842
Q8R316	Hbp1	3.75021	0.0058468	-3.00178	0.0022216	NA	NA	-2.81453	0.0630531
Q62059	Vcan	NA	NA	-2.76925	0.00180175	NA	NA	-2.76684	0.00912962
P30280	Ccnd2	NA	NA	NA	NA	NA	NA	-2.41799	0.0185038
O35718	Socs3	NA	NA	-0.757148	0.0269077	NA	NA	-0.620045	0.132398
Q61147	Cp	NA	NA	-0.168594	0.273543	NA	NA	-1.1407	0.00696602
P53690	Mmp14	NA	NA	-1.02391	0.00222336	NA	NA	-1.13015	0.00377189
P10855	Ccl3	NA	NA	-1.22906	0.114534	NA	NA	-2.31608	0.115087
P35918	Kdr	NA	NA	-3.22109	0.000537826	NA	NA	0.239306	0.36494
Q07440	Bcl2a1	NA	NA	-1.01242	0.0645004	NA	NA	-0.605366	0.0301562
Q3TD16	Rubcnl	NA	NA	0.024257	0.414815	NA	NA	-0.357596	0.261953
P10749	Il1b	NA	NA	-0.691984	0.0323206	NA	NA	-1.41119	0.0133038
Q9WVG5	Lipg	NA	NA	-0.795565	0.00509803	NA	NA	-0.789748	0.00450688
Q8BNJ2	Adamts4	NA	NA	NA	NA	NA	NA	-0.748341	0.214608
O35284	Batf	NA	NA	-1.07867	0.0191271	NA	NA	-0.332404	0.0245401
Q00322	Cebpd	5.34172	1.8345e-07	-1.73675	0.000537826	NA	NA	-0.570836	0.112011
Q3U108	Arid5a	NA	NA	0.217245	0.170246	NA	NA	-0.892879	0.0245746
P18340	Cxcl9	NA	NA	0.0862844	0.396994	NA	NA	-0.884774	0.0061682
P14430	H2-Q8	1.39687	0.00160289	0.153883	0.216882	NA	NA	0.400373	0.070504
P04918	Saa3	NA	NA	-1.13895	0.00420856	NA	NA	-1.41851	0.000422953
O08750	Nfil3	NA	NA	0.162664	0.350484	NA	NA	-0.736977	0.0146015
P37217	Cd69	NA	NA	-0.62629	0.0116232	NA	NA	-0.92518	0.00207596
Q9WTK0	Nupr1	NA	NA	0.149335	0.296295	NA	NA	-0.858527	0.00878471
P30882	Ccl5	NA	NA	-0.78587	0.0123074	NA	NA	-0.69982	0.0240159
Q8R3L5-2	Slco3a1	NA	NA	-1.23077	0.0506224	NA	NA	-0.66447	0.0432876
P33435	Mmp13	NA	NA	-0.924216	0.00606176	NA	NA	1.44944	0.00558499
P11672	Lcn2	NA	NA	-1.15448	0.00802732	NA	NA	-0.688186	0.0286017
Q8BVM9	Phf11a	7.82267	1.13462e-06	-0.915297	0.0130128	NA	NA	-0.772415	0.0197692
Q8JZX9	Cdc42ep2	NA	NA	-0.693159	0.106702	NA	NA	-0.811188	0.147939
P28563	Dusp1	NA	NA	-0.935711	0.0155869	NA	NA	-0.800617	0.00773137
B6A8R8	Tarm1	NA	NA	-0.789889	0.0968361	NA	NA	-0.520849	0.17223
Q9DBY0	Foxp4	NA	NA	-0.76944	0.0226941	NA	NA	-1.97008	0.111112
P52624	Upp1	NA	NA	-1.04174	0.0120209	NA	NA	-0.485479	0.062674
C3VPR6	Nlrc5	NA	NA	-5.89497	0.00247742	NA	NA	-1.20816	0.0511143
Q8BR76	Tmem67	NA	NA	0.179543	0.383162	NA	NA	0.213379	0.352427
Q9EST8	Nfkbiz	NA	NA	-0.396307	0.0334499	NA	NA	-0.350842	0.0249081
Q9Z0M9	Il18bp	NA	NA	-0.669487	0.0239304	NA	NA	-0.0322286	0.41797
P22777	Serpine1	NA	NA	-0.634544	0.0479915	NA	NA	-1.05025	0.00390807
Q6PB75	Tent4a	NA	NA	NA	NA	NA	NA	-2.89007	0.0405902
Q3V3Q4	Ifi208	3.03391	8.03096e-05	-0.603401	0.0144759	NA	NA	-0.278134	0.25179
P29477	Nos2	NA	NA	-0.792001	0.00446542	NA	NA	-0.404983	0.00953918
D3Z5S8	Tent5a	NA	NA	-0.870592	0.0436505	NA	NA	0.175042	0.319581
Q3UU41	Scimp	NA	NA	0.55726	0.186529	NA	NA	0.178838	0.360908
Q9DAW9	Cnn3	NA	NA	-0.00490671	0.419189	NA	NA	0.0662986	0.455547
P06803	Pim1	NA	NA	-0.797715	0.0103817	NA	NA	-0.387622	0.0673623
O35457	Ccrl2	NA	NA	-0.0236912	0.391665	NA	NA	1.13022	0.0506209
Q05769	Ptgs2	NA	NA	-0.0856536	0.296295	NA	NA	-0.14478	0.204249
O88324	Cd83	NA	NA	0.821954	0.00431184	NA	NA	1.1631	0.00382404
P37889	Fbln2	1.03614	0.0349613	1.46519	0.0260117	1.3188	0.0326688	1.61418	0.0202464
P10889	Cxcl2	NA	NA	2.99521	0.00648749	NA	NA	2.22846	0.00387652
Q9QUM4	Slamf1	NA	NA	-2.01274	0.122816	NA	NA	-0.0528809	0.421609
Q8R1H8	Batf2	NA	NA	-0.952677	0.115885	NA	NA	0.477038	0.0271814
P97464	Ext1	NA	NA	NA	NA	NA	NA	-0.671716	0.0973413
P06804	Tnf	4.04312	6.60565e-07	0.170017	0.18667	NA	NA	0.633583	0.00973347
Q00196	Pou2f2	NA	NA	NA	NA	NA	NA	NA	NA
Q8K3I6	Il27	NA	NA	0.378226	0.158982	NA	NA	0.256338	0.233818
Q7TNL3	Stk40	NA	NA	NA	NA	NA	NA	-0.608822	0.0824129
Q8BM75	Arid5b	NA	NA	NA	NA	NA	NA	-1.86796	0.0240109
Q60695	Rgl1	5.93657	0.000189644	-1.98567	0.0711895	NA	NA	1.05908	0.136384
O54791	Maff	NA	NA	0.745566	0.0372925	NA	NA	0.404346	0.0839684
P05480	Src	NA	NA	-0.479005	0.0379713	NA	NA	0.195452	0.329993

## Sheet: Sup Table 5
P. aeruginosa up-regulated proteins
		Experiment 2
PG.ProteinAccessions	PG.Genes	Log2FC(P. aeruginosa/unstim)	q.val(P. aeruginosa/unstim)	Log2FC(C. albicans+P. aeruginosa/P. aeruginosa)	q.val(C. albicans+P. aeruginosa/P. aeruginosa)
Q9DBU5	Rnf6	1.10546	0.0266915	-3.46708	0.0107172
Q6NS57	Mapkbp1	2.66226	0.0378941	-3.42466	0.00336978
Q6NZQ6	Znf740	0.902497	0.0213043	-2.90931	0.0462812
A2AH22	Ambra1	1.39009	0.0380638	-2.35773	0.0683846
O55047	Tlk2	1.50931	0.00388094	-2.25775	0.0317871
Q91YI6	Tent2	1.67035	0.0105565	-2.23662	0.0820315
P70380	Il18	3.24827	0.000280352	-2.05697	0.0310434
Q6RT24	Cenpe	0.841575	0.0459444	-1.75969	0.0726161
B1AWD0	Pde4b	2.86929	0.000128357	-1.73471	0.0219795
Q8VEF1	Gramd1a	2.98426	0.000750594	-1.69439	0.0457027
Q8C2E4	Ptcd1	1.28154	0.00129725	-1.67134	0.0311075
Q6A037	N4bp1	2.38409	0.000618394	-1.56282	0.0336993
O88852	Tspyl1	1.08545	0.0353726	-1.53263	0.0311298
Q80WG7	Trim36	1.44074	0.0187913	-1.44705	0.148483
Q9DD18	Dtd1	0.81793	0.00740775	-1.42871	5.34933e-05
Q62504	Spen	2.35598	0.0217304	-1.42693	0.0455776
Q75N73	Slc39a14	2.40523	0.00526576	-1.4122	0.0167189
Q05186	Rcn1	1.98239	0.0101642	-1.39079	0.065946
Q9CYB0	Trim13	3.646	0.0140051	-1.31435	0.151629
Q8R089	Fbrs	1.93868	0.00391526	-1.2917	0.0995381
Q924S8	Spred1	4.98976	0.000439225	-1.28944	0.11708
Q8C1Z8	Trmt10a	0.993243	0.0125573	-1.28661	0.0303013
P32507	Nectin2	1.79917	4.27313e-05	-1.28416	0.0161903
Q6ZQ82	Arhgap26	1.56909	0.0217304	-1.2682	0.0984083
Q9R1W5	Calcrl	2.32088	2.39333e-07	-1.26795	0.0209403
P70259	Gpr143	2.88944	0.000482904	-1.25044	0.0107235
Q5DTW7	Resf1	4.42993	0.00449838	-1.2271	0.0657627
O35228	Ebi3	5.80837	9.31059e-06	-1.20796	0.0494117
Q99LI5	Znf281	2.48242	1.29215e-06	-1.18847	0.0171782
Q925H1	Trps1	1.63626	0.0134674	-1.17683	0.0773958
Q3SXA6	Tnip3	4.15108	3.48078e-05	-1.16743	0.0134922
Q6NZP2	Gpbp1l1	1.15394	0.0458362	-1.16689	0.140314
D3YXJ0	Dgkh	1.09062	0.000482904	-1.16499	0.129034
Q99PQ1	Trim12a	1.18771	0.00595746	-1.16233	0.221427
Q9Z2H6	Clec4d	2.11572	3.16857e-06	-1.16116	0.0161903
P16382	Il4r	3.58924	0.000687202	-1.112	0.0247179
O54931	Pakap	3.27731	0.000484336	-1.08521	0.0574883
Q8C0M0-2	Wdr59	0.921866	0.00439477	-1.07246	0.0375202
Q04863	Relb	1.98397	1.91663e-05	-1.05305	0.0355993
Q4VGL6	Rc3h1	1.48084	0.0038685	-1.037	0.0720815
Q9EPQ1	Tlr1	1.70562	0.000681207	-1.00925	0.0999852
Q8C267	Setdb2	2.40448	0.000318172	-1.00726	0.102495
G3X9Z4	Pcf11	0.828158	0.000834108	-1.00457	0.136182
Q810L4	Tmem39b	0.814	0.00439308	-0.987933	0.142766
Q8CF60	Znf263	1.06045	0.00297908	-0.973248	0.0500126
Q8R079	Bfar	1.7791	0.00111982	-0.970777	0.0649968
P33174	Kif4	0.93491	0.00100276	-0.967794	0.18829
Q9QYL7	Abt1	0.898534	0.028931	-0.957731	0.0752277
Q8R310	Tmcc3	3.09385	0.00586203	-0.938406	0.13202
P61588	Rnd3	3.59852	7.41362e-06	-0.92639	0.0356657
Q80T69	Rsbn1	0.901105	0.0178653	-0.912557	0.0706621
Q8R3P2	Dtx2	3.60005	4.73056e-07	-0.902003	0.0333175
Q61333	Tnfaip2	2.55224	3.81746e-07	-0.893283	0.00983677
Q9ESV0	Ddx24	0.877907	0.000202907	-0.891632	0.0087758
Q9JJZ2	Tuba8	1.1255	0.00335048	-0.880564	0.0220081
F6V9G0	Sp140	6.28132	7.42222e-06	-0.863541	0.0633847
Q62120	Jak2	4.10472	5.2195e-06	-0.860633	0.0201285
O35386	Phyh	1.65297	0.000322806	-0.859771	0.078283
Q8VDD9	Phip	0.956175	9.72638e-05	-0.851147	0.0560802
Q8K0T0	Rtn1	1.63341	0.00408574	-0.815624	0.0391598
Q8BTJ4	Enpp4	4.17963	2.94732e-05	-0.813886	0.0266373
E9PZQ1	Ddx60	4.44055	0.00133867	-0.810398	0.0535721
Q8R007	Nectin4	1.06082	0.00223988	-0.796087	0.0463222
Q3U6N9	CH033	1.76723	0.006072	-0.789011	0.105427
Q8CFA1	Irak2	2.16254	6.77917e-05	-0.787144	0.0396556
Q0VEE6	Znf800	2.18228	0.000710671	-0.774926	0.0207022
E9Q4T4	Ccdc71l	1.02843	0.0228016	-0.772109	0.0255318
Q9CR02	Tma16	2.70202	1.70633e-06	-0.770215	0.00815086
Q8VDV8	Mitd1	1.01285	0.00101108	-0.75622	0.0438552
O35732	Cflar	5.80446	9.22967e-06	-0.745451	0.0301358
Q5SWW4	Med13	1.32928	0.0127154	-0.743331	0.127092
Q8K0V2	Dcun1d3	1.35731	0.00191435	-0.735926	0.194399
Q3UBH9	Zc3h7a	0.918342	0.00201732	-0.734112	0.157082
Q8VDI1	Epsti1	2.70638	0.000134577	-0.730453	0.0358452
Q8K012	Fnbp1l	1.10479	0.0187419	-0.718449	0.0265107
Q80VW7	Akna	1.93316	0.000130879	-0.710783	0.110306
A0A0B4J1G0	Fcgr4	2.27861	6.51919e-05	-0.702206	0.0446027
Q6P2L6	Nsd3	1.20495	0.000696379	-0.694949	0.0603967
Q8R502	Lrrc8c	1.65768	0.0045367	-0.681621	0.0212483
F7DFN7	Sp140	5.58397	4.13609e-06	-0.678772	0.0340754
Q9Z0I6	Slfn2	2.35487	4.78492e-07	-0.667805	0.00806255
Q7TN99	Cpeb3	1.29817	0.000482904	-0.666823	0.111431
P08101	Fcgr2	1.89671	1.08704e-05	-0.662578	0.0279741
P25119	Tnfrsf1b	4.2507	3.79681e-05	-0.655811	0.038064
Q8BIE6	Frmd4a	1.31501	4.02655e-05	-0.643206	0.0889056
Q3T9Z9	Zup1	1.82021	0.005923	-0.641388	0.125955
Q9CYC6	Dcp2	1.32798	0.016207	-0.637275	0.182559
Q91V17	Znrf1	2.37472	0.0005322	-0.636347	0.0631822
P97360	Etv6	0.866295	0.00652314	-0.631787	0.103535
Q8CFB4	Gbp5	10.7802	2.68442e-07	-0.629592	0.0114723
Q9R0T8	Ikbke	0.993101	5.23223e-05	-0.628434	0.0563103
Q8BSU2	Cxcl16	1.8413	0.0205262	-0.620948	0.124582
Q3USJ8	Fchsd2	2.40999	2.90422e-06	-0.61447	0.102103
P59729	Rin3	0.818688	0.0201991	-0.613625	0.0463579
P28667	Marcksl1	2.56807	2.68442e-07	-0.610719	0.00751789
Q60949	Tbc1d1	1.63776	2.94734e-05	-0.609866	0.0910612
Q9D6N1	Ca13	1.66676	8.64745e-05	-0.609864	0.00730525
Q4VC42	Crybg1	0.913217	0.00156899	-0.609614	0.025383
Q8K2U2	Alkbh6	0.887144	0.0114409	-0.605125	0.110961
P12804	Fgl2	5.15686	2.99546e-06	-0.601899	0.0151774
Q8BX65	Mdfic	2.65005	0.0010308	-0.5937	0.284806
Q03366	Ccl7	4.60689	0.000502856	-0.592562	0.0359314
Q3U3S6	Pfkfb3	4.47256	1.89511e-07	-0.584492	0.0154986
Q3T9E4	Tgtp2	4.56593	5.2195e-06	-0.582875	0.0615928
Q03267	Ikzf1	2.09511	4.83901e-06	-0.582055	0.0312539
Q8C0T5	Sipa1l1	1.33233	0.0127859	-0.572238	0.132567
B1ARD8	Slfn8	2.45032	3.00727e-06	-0.566229	0.0244278
Q7TQH7	Lrp10	2.9558	0.0234061	-0.561544	0.340317
Q61670	Hlx	3.70086	0.000213749	-0.560376	0.15595
Q9D0C1	Rnf115	1.89124	0.000585307	-0.555529	0.0854197
Q9R0Q4	Morf4l2	0.970643	0.000373571	-0.545577	0.0726161
P62071	Rras2	1.04693	0.00179952	-0.545154	0.0886095
Q99NH0	Ankrd17	0.967171	0.000433293	-0.545103	0.075422
P39428	Traf1	6.93265	3.81746e-07	-0.543927	0.0360376
Q9D620	Rab11fip1	3.19015	3.81746e-07	-0.542301	0.0201285
Q9CVI2	Fam133b	1.59439	0.0022484	-0.538682	0.15055
Q99LQ4	Svbp	0.895091	0.00809622	-0.537589	0.203219
Q9QZ85	Iigp1	7.4701	1.18207e-05	-0.534023	0.0849465
Q8BVU5	Nudt9	0.985621	4.92562e-05	-0.532309	0.0206034
Q66JX5	Cep43	0.95081	0.035309	-0.528012	0.111976
Q8VEB2	Sav1	1.64153	0.005386	-0.527776	0.221628
P10148	Ccl2	2.21059	0.000908647	-0.52466	0.124941
O35988	Sdc4	2.66405	1.43892e-06	-0.52461	0.0133324
P25446	Fas	2.75726	7.73593e-05	-0.523995	0.112657
Q8BPM0	Daam1	1.27025	0.000266174	-0.516301	0.0724179
Q7TNB8	Sbno2	2.34116	0.00212317	-0.513664	0.0570628
O88573	Aff1	2.11473	0.0281334	-0.513285	0.214179
Q9QY24-2	Zbp1	2.97321	0.00011393	-0.511776	0.04226
Q5SW28	Pik3r5	1.39067	3.77778e-05	-0.510595	0.0671986
P70343	Casp4	6.17918	8.62641e-05	-0.506184	0.0310434
Q61090	Fzd7	2.65334	0.0314765	-0.505212	0.30755
Q60787	Lcp2	1.45615	1.2626e-06	-0.503297	0.0233801
A2A7Q9	Rnf19b	3.53664	0.00618867	-0.497069	0.257403
Q99M15	Pstpip2	1.26779	0.00101108	-0.496446	0.0348523
Q9JL16-2	Isg20	6.63038	2.51869e-05	-0.495567	0.0411598
Q78PG9	Ccdc25	1.13346	0.000224608	-0.493906	0.0310857
Q9CZB6	Med7	0.817149	0.0455631	-0.490958	0.143213
P54987	Acod1	11.9457	3.1037e-05	-0.48783	0.0201285
Q5NBU8	Xaf1	2.24866	8.42751e-05	-0.485358	0.0672706
Q9WTK5	Nfkb2	2.06898	3.81746e-07	-0.485279	0.0500909
Q9Z0E6	Gbp2	4.50317	2.68442e-07	-0.483127	0.0213255
Q9CWT3	Snx10	1.93144	9.3778e-06	-0.47713	0.0518103
Q99J64	Rbm43	1.28754	0.000839998	-0.475402	0.0411598
Q5FWI3	Cemip2	2.15459	1.14812e-05	-0.470273	0.0640126
O08573-2	Lgals9	1.01691	0.000175834	-0.466394	0.0362007
B1ARD6	Slfn9	1.39068	9.67678e-05	-0.45827	0.0278383
Q3KNM2	Marchf5	0.82339	0.00226984	-0.458149	0.13298
Q9CZS1	Aldh1b1	1.06096	0.000473197	-0.455306	0.0957881
Q8CB96	Rassf4	0.982427	0.000665918	-0.447382	0.0409357
P08103	Hck	0.964511	1.4811e-05	-0.443761	0.0123792
Q9WVK5	B4galt6	0.861009	0.0090233	-0.442625	0.156022
Q9Z222	B3GNT2	1.19207	0.000745507	-0.440595	0.0451489
Q8CHG5	Arel1	2.25507	0.00951383	-0.438078	0.298316
O35516	Notch2	1.89586	2.67154e-06	-0.436551	0.0499104
P57080	Usp25	1.19287	0.000107779	-0.436348	0.0411368
Q00651	Itga4	0.90904	0.000641003	-0.43523	0.0401418
P23249	Mov10	1.17994	0.000486498	-0.429782	0.0536079
A0A0G2JDV3	Gbp6	2.65432	2.08983e-06	-0.429286	0.0423195
P27512	Cd40	10.2334	2.68442e-07	-0.423626	0.0131511
Q08122	Tle3	1.47282	0.005386	-0.423504	0.0762694
Q9D684	Rin2	1.387	2.94732e-05	-0.419133	0.0263792
Q62191	Trim21	1.22435	9.67678e-05	-0.405218	0.0209403
P08101-2	Fcgr2	1.39477	0.00103317	-0.402693	0.073664
Q8CAS9-2	Parp9	1.06918	0.00112167	-0.40256	0.101803
Q61107	Gbp3	4.12953	1.89511e-07	-0.40232	0.0238796
Q8CIM5	Gpr84	1.45099	0.0315116	-0.399272	0.202296
P17515	Cxcl10	10.5555	2.08983e-06	-0.397816	0.128947
Q99M51	Nck1	0.983462	0.000299771	-0.395918	0.119428
Q63961	Eng	1.98669	0.000612762	-0.394695	0.142762
Q3UDK1	Trafd1	2.60096	2.64422e-06	-0.392111	0.0263792
P09671	Sod2	1.29626	4.75919e-06	-0.390096	0.0116716
P63037	Dnaja1	0.810283	2.80476e-05	-0.388861	0.0230994
Q99KW3	Triobp	0.918871	0.000834108	-0.387967	0.178567
Q9JHK5	Plek	0.997402	4.88841e-05	-0.38378	0.0152153
P28574	Max	1.17953	0.00128797	-0.383302	0.0625771
Q9EPW9	Tlr6	1.92302	0.000462562	-0.379239	0.124913
Q91YX0	Themis2	1.09627	9.41946e-06	-0.374539	0.055719
Q5SRY7-2	Fbxw11	1.59018	9.06435e-05	-0.373054	0.0801805
Q8R4B8	Nlrp3	1.27284	0.0054421	-0.367312	0.137426
Q6P6L0	Filip1l	1.06051	0.00342997	-0.366341	0.0644447
P13597	Icam1	3.15383	4.78492e-07	-0.362665	0.0363125
P55200	Kmt2a	1.52189	0.0267944	-0.357739	0.352028
P34902	Il2rg	1.80105	0.00179467	-0.35501	0.149554
Q922M3	Kctd10	1.4863	0.000934735	-0.354452	0.198858
Q9ER80	Rtp4	0.972581	0.0392703	-0.35437	0.244759
Q4FK66	Prpf38a	1.02279	0.0104725	-0.354229	0.193649
P0C090	Rc3h2	1.61362	0.0171334	-0.350407	0.198858
Q9WTV6	Usp18	4.88911	7.234e-05	-0.348307	0.0417257
Q8CBA2	Slfn5	2.82071	6.59846e-07	-0.348171	0.042661
Q69Z37	Samd9l	1.09553	6.7231e-05	-0.344833	0.030148
Q91Z40	Gbp7	2.70822	2.94732e-05	-0.339483	0.0758767
Q8CGE8	Ifi205a	8.95897	8.67218e-07	-0.332093	0.0262219
A0A140LIF8	Irgm2	2.15156	3.73116e-07	-0.331445	0.0384942
Q8R5F7	Ifih1	3.61061	2.39333e-07	-0.330235	0.0263792
Q91W78	Usb1	1.24974	0.00062529	-0.327825	0.0617406
Q69ZB8	Zcchc2	1.60951	0.000533945	-0.327372	0.148461
P18581-2	Slc7a2	5.02343	4.13609e-06	-0.324355	0.184864
O08900	Ikzf3	2.85696	0.00221181	-0.320699	0.0742903
Q8BGE4	Susd6	1.64332	0.000371863	-0.319247	0.135708
Q8K1L0	Creb5	2.03426	0.00588064	-0.317011	0.276024
Q8BZT9	Lacc1	1.09735	0.000105222	-0.313787	0.106496
P15533	Trim30a	3.2616	2.64422e-06	-0.311432	0.0282221
Q8C669	Peli1	5.59425	6.71858e-05	-0.309009	0.205441
Q8R151	Znfx1	1.35571	7.13973e-06	-0.301356	0.0409357
Q91VJ1	Aim2	1.02773	8.26806e-05	-0.300759	0.234539
P42230	Stat5a	1.5839	0.000261122	-0.298001	0.160497
Q2TBA3-2	Malt1	2.27104	3.38367e-06	-0.295434	0.0718738
E9QAM5	Helz2	2.60963	2.10105e-05	-0.286418	0.0709108
O35955	Psmb10	0.985222	1.50378e-05	-0.285277	0.0339309
E9Q555	Rnf213	0.97564	7.66249e-05	-0.285078	0.0397455
Q99MU3-2	Adar	1.21595	4.02655e-05	-0.28318	0.118952
Q9QYB1	Clic4	0.868345	5.23223e-05	-0.282954	0.041714
O35368-3	Ifi203	1.63648	0.000213749	-0.282257	0.108172
Q05915	Gch1	2.7544	3.17076e-05	-0.277216	0.0544686
Q3UKC1	Tax1bp1	1.27177	0.000103343	-0.271606	0.174583
Q3UDF0	Slc2a6	1.45614	4.15339e-06	-0.26328	0.0565145
Q80SU7	Gvin1	1.17153	6.80404e-05	-0.261167	0.0963939
P70122	Sbds	0.891864	2.04603e-05	-0.255601	0.0592269
Q7TMK6	Hook2	1.2084	0.000369681	-0.254423	0.245911
Q99J72	Apobec3	1.66979	0.000130879	-0.25142	0.0820315
Q8VC88	Gca	1.1167	0.00528024	-0.24728	0.276183
P09922	Mx1	5.36551	3.48701e-05	-0.242916	0.136639
Q8R3U1	Plaat3	3.34428	0.000345794	-0.241715	0.239522
Q8VEL2	Mtmr14	1.36179	1.81826e-05	-0.236483	0.21869
Q01705	Notch1	3.22531	0.000376759	-0.235459	0.190796
Q99MB1	Tlr3	1.6532	0.00101546	-0.235103	0.211648
O35613	Daxx	2.84663	0.000934735	-0.22724	0.110803
Q64345	Ifit3	2.97027	3.17076e-05	-0.225476	0.129179
P58801	Ripk2	0.858818	0.000232917	-0.218684	0.186211
Q9Z2F2	Oasl2	2.33311	4.88841e-05	-0.218321	0.0820315
F2Z461	Herc6	5.88137	9.25019e-05	-0.218222	0.0879379
Q64112	Ifit2	3.62621	4.7887e-06	-0.212413	0.114867
Q8CE47	Slc49a3	2.22309	0.00194177	-0.211748	0.162461
Q8C172	Cers6	1.44954	0.00134542	-0.211381	0.180884
Q6Q899	Rigi	1.01857	0.000267119	-0.205062	0.122998
Q3U2C5	Rnf149	1.41033	0.000359799	-0.204932	0.172272
Q02248	Ctnnb1	2.15225	0.0042185	-0.203625	0.373486
Q922R0	Prkx	1.39284	0.000459602	-0.197483	0.198408
Q91WC3	Acsl6	1.33737	0.00011393	-0.191803	0.117512
P0DOV2	Ifi204	1.28749	2.04603e-05	-0.190289	0.0909447
Q61735-2	Cd47	1.07732	0.00417548	-0.186441	0.11588
P52482	Ube2e1	0.924369	0.00134881	-0.186411	0.24603
Q9QYJ0	Dnaja2	1.19823	1.27173e-05	-0.17638	0.107644
Q8R2S9	Actr8	1.02591	0.00740775	-0.174519	0.375186
Q80TM9	Nisch	1.17725	0.0110005	-0.168954	0.17693
Q06180	Ptpn2	0.803654	0.0360852	-0.16713	0.185667
Q9DAD6	Pfn3	0.892208	0.000980642	-0.164704	0.148948
Q8BV49	Pyhin1	2.21072	6.94044e-06	-0.16421	0.118952
P04186	Cfb	5.31951	3.01848e-05	-0.163433	0.233409
O54918	Bcl2l11	1.00286	0.00496021	-0.162882	0.174874
Q8BVK9	Sp110	1.36128	5.23223e-05	-0.162255	0.120415
O35344	Kpna3	0.942017	7.38279e-05	-0.160845	0.16296
O35711	Ppfibp2	0.85989	7.66249e-05	-0.156825	0.213415
D0QMC3	Mndal	1.47702	5.79207e-05	-0.156614	0.132773
Q9QUN7	Tlr2	1.60212	4.63959e-06	-0.156389	0.111167
Q64282	Ifit1	4.64201	1.43834e-06	-0.15557	0.120141
P50637	Tspo	0.838805	0.0104006	-0.153876	0.169145
Q8CIZ9	Nox1	1.28966	5.67213e-05	-0.151013	0.205445
P0DOV1	Mnda	1.76471	3.00727e-06	-0.150319	0.123456
Q8BYW1-2	Arhgap25	1.61159	0.00698373	-0.14872	0.293001
Q9D020-1	Nt5c3a	2.95486	4.78492e-07	-0.147802	0.130618
E9PV98	Trim5	1.02946	0.000164009	-0.146725	0.217406
P20065-2	Tmsb4x	1.63229	0.00871981	-0.141595	0.373518
Q6NZF1	Zc3h11a	0.968109	0.000123428	-0.141342	0.192015
Q2YDW2	Msto1	1.1748	0.00319582	-0.140143	0.198068
Q8CBB9	Rsad2	9.05521	4.75919e-06	-0.135237	0.167875
O88878	Zfand5	3.37102	6.7231e-05	-0.133474	0.270879
P22437	Ptgs1	1.87121	6.65638e-05	-0.130113	0.272327
Q99J87	Dhx58	1.15204	0.00011393	-0.127918	0.279252
Q8BYU6	Tor1aip2	1.34555	0.000180773	-0.125557	0.182559
Q9Z223	Mocs2	0.820757	0.00856306	-0.125495	0.211316
Q2EMV9	Parp14	2.17579	1.46733e-06	-0.124961	0.19901
Q9JJ00	Plscr1	0.941473	0.000678004	-0.121642	0.227436
Q8C267-2	Setdb2	1.53383	0.0411476	-0.114648	0.386573
P57725	Samsn1	3.66344	1.08704e-05	-0.110771	0.291882
O88627	Slc28a2	3.60803	2.56512e-06	-0.108258	0.193702
Q0GUM3	Gm12250	2.1618	1.00664e-05	-0.10761	0.206085
Q91XB0	Trex1	1.51643	4.9121e-05	-0.104517	0.22991
P26645	Marcks	1.1132	0.000103858	-0.0961403	0.259955
Q8CJF9	Ago3	1.59699	0.00116736	-0.0928735	0.28464
Q3U5Q7	Cmpk2	3.50068	3.81746e-07	-0.0924629	0.226548
Q8C9E8	Calhm6	2.13451	3.1037e-05	-0.0808459	0.286721
Q3UIR3	Dtx3l	1.49948	1.02138e-05	-0.0796315	0.292305
P70347	Tank	0.856352	0.000473781	-0.0770238	0.368118
Q99M74	Krt82	1.97622	0.0222585	-0.0753289	0.404632
F8VPQ2	Arid4a	1.88278	0.0114141	-0.0752384	0.331366
P41274	Tnfsf9	6.17047	2.42884e-07	-0.0744273	0.320224
O35309	Nmi	1.21983	8.66699e-05	-0.073414	0.274492
Q8CAS9	Parp9	1.29937	8.62641e-05	-0.0722272	0.2554
A6H5X4	Phf11	2.14246	0.000222376	-0.0686464	0.331009
P21958	Tap1	1.09344	1.27173e-05	-0.0616269	0.297175
P49282-2	Slc11a2	1.78893	0.000324473	-0.0602215	0.344902
Q80U78	Pum1	0.930672	0.0187562	-0.0579997	0.387824
Q9CQM2	Kdelr2	1.34008	0.0048773	-0.0554321	0.326577
O35710	Noct	2.26743	0.00396397	-0.0549833	0.371204
Q9D3G5	Stx11	3.28222	7.30742e-05	-0.0549589	0.36263
Q8R4Z4	Etv3	1.59796	0.00150616	-0.0534992	0.338997
Q60766-2	Irgm1	1.21851	1.81826e-05	-0.0507046	0.291873
Q60769	Tnfaip3	3.52747	9.10762e-05	-0.0489277	0.304358
Q8BVF6	Pvr	1.13247	0.00201632	-0.0457109	0.380033
Q8BX90	Fndc3a	1.99318	1.92208e-06	-0.0455079	0.324787
Q8BVH9	Mettl6	0.810409	0.00308978	-0.0425071	0.393252
Q8K2P7	Slc38a1	1.49364	0.00161142	-0.0380819	0.400553
Q8K201	Kct2	1.28578	0.0212658	-0.0376405	0.409435
P54751	St3gal1	1.88056	0.00101108	-0.0297974	0.395768
Q9QY24	Zbp1	1.58352	0.00528159	-0.0294126	0.380231
Q80X90	Flnb	1.48624	2.25638e-06	-0.0240106	0.369674
Q9ER38	Tor3a	0.999487	0.000455369	-0.0231362	0.380395
Q9D8C4	Ifi35	0.967918	6.67403e-05	-0.02268	0.385005
Q8BPX9	Slc15a3	1.18559	0.000207627	-0.0160524	0.400756
Q8BHK6	Slamf7	6.54347	3.81746e-07	-0.0159228	0.390876
Q6WKZ8-2	Ubr2	1.03322	0.023472	-0.0151928	0.41611
Q8WUR0	CS012	0.935756	0.00178264	-0.00740484	0.417759
Q99J93	Ifitm2	1.16462	0.0013769	-0.00651351	0.419067
Q9DCE9	Igtp	2.23093	1.5582e-06	-0.00603796	0.412911
E9Q8V6	Dennd4a	1.22498	0.0213783	0.00602371	0.422738
E9Q9A9	Oas2	0.946309	0.000457138	0.00831934	0.413493
Q9CYK1	Wars2	1.21951	0.00366708	0.0144798	0.412822
Q64339	Isg15	2.59882	1.76408e-05	0.0177409	0.385797
Q7TN98	Cpeb4	2.06969	4.78492e-07	0.0318803	0.373065
Q9D4V0	Etnk1	2.89667	8.67218e-07	0.038792	0.40535
P01901	H2-K1	0.842412	8.66699e-05	0.03892	0.355592
P01902	H2-K1	2.23964	0.000446729	0.0435167	0.380395
O35892	Sp100	1.05277	0.000138039	0.0456641	0.3461
Q9QZQ8-1	Macroh2a1	1.53925	0.00177627	0.0494128	0.396866
Q9JM52-2	Mink1	0.873271	0.00564844	0.0496766	0.361944
Q8VI94	Oasl1	4.31958	9.50258e-07	0.0514534	0.354682
Q8C0J6	Sowahc	2.27843	0.000580554	0.067798	0.332387
Q6ZWY8	Tmsb10	1.25242	0.0291748	0.0694697	0.400849
Q3UX10	Tubal3	1.26446	7.78633e-05	0.0746428	0.30755
Q3TQR0	Pgap2	0.953683	0.000791407	0.0777654	0.313219
P49282	Slc11a2	1.16172	0.0011011	0.0878587	0.311455
Q9R0Q8	Clec4e	5.31889	7.41362e-06	0.0932915	0.275228
A4UUI3	Gbp4	1.0695	0.0127912	0.0951078	0.344661
Q64337-2	Sqstm1	1.39816	0.000198256	0.108881	0.254486
P47930	Fosl2	2.69673	0.00595746	0.111921	0.186129
P0DOV1-2	Mnda	1.80173	0.00204706	0.130787	0.285055
Q9EP73	Cd274	5.29633	7.73593e-05	0.132021	0.173657
Q8BU11	Tox4	1.07339	0.000688508	0.136377	0.254065
Q9CY58-2	Serbp1	1.16822	0.0114468	0.139043	0.242317
P01900	H2-D1	0.958031	0.000171407	0.142007	0.216172
Q8VBY2	Camkk1	0.914122	0.0178772	0.153479	0.199502
P35295	Rab20	1.64575	0.00145439	0.155819	0.228606
P52850	Ndst2	1.5495	0.0292396	0.162644	0.278871
Q810Q5	Nmes1	4.439	1.42395e-05	0.163025	0.176236
O35912	Emp3	1.01024	0.0144863	0.169233	0.195387
Q9D8Z2	Triap1	1.67021	0.0400774	0.185438	0.382759
P25085-2	Il1rn	2.66875	2.64422e-06	0.188317	0.1504
Q8K1J5	Sde2	1.47361	0.000227161	0.188415	0.360568
P09450	Junb	3.97083	2.08983e-06	0.200774	0.117068
Q9CYL5	Glipr2	1.97002	7.78633e-05	0.203036	0.208734
Q9Z0F5	Ch25h	4.03253	5.85067e-05	0.217638	0.198559
A2ASZ8	Slc25a25	1.2044	0.012103	0.222154	0.281645
P68433	H3c1	1.12923	0.0007177	0.235914	0.143892
Q9Z0I7	Slfn1	3.82045	0.000834108	0.244827	0.244287
Q5DU57	Spata13	7.00153	0.000228329	0.255104	0.351458
Q6PDH0	Phldb1	1.64188	0.0146733	0.255685	0.251416
Q64281	Lilrb4a	1.25504	1.09578e-05	0.257128	0.0448127
Q8CHG7	Rapgef2	6.6251	0.000225318	0.260465	0.364808
Q9EP52	Twsg1	1.36037	0.0455631	0.277208	0.331009
Q91V08	Clec2d	2.00634	2.06585e-05	0.300003	0.0825228
Q8R2Q8	Bst2	0.967309	0.00354285	0.303427	0.0648684
Q62035	Ptafr	1.4651	0.0104548	0.305011	0.154916
Q64337	Sqstm1	1.46524	8.49327e-06	0.342916	0.0374556
O35385	Ppef2	2.38953	6.87059e-05	0.355444	0.13588
Q9CZL2	Fam241a	2.43294	0.000140234	0.366351	0.0552464
P51670	Ccl9	0.895377	0.000473197	0.388242	0.0592269
Q60765	Atf3	2.05116	0.000530773	0.393413	0.0406415
Q8VBW5	Bbx	1.59996	0.0204052	0.397569	0.250027
Q64253	Ly6e	1.1174	0.00242074	0.398284	0.0974721
Q9QZU9	Ube2l6	1.66509	0.00277695	0.426121	0.0359722
P28033-3	Cebpb	3.76027	1.2626e-06	0.433171	0.0359722
Q61450	Lilrb4b	1.74615	0.0231266	0.453011	0.255766
Q5SWD9-2	Tsr1	0.937573	0.000758476	0.460604	0.0242198
Q9WTU0	Phf2	1.794	0.00503742	0.475114	0.253528
Q9D8C2	Tspan13	1.21269	0.0468288	0.485429	0.0920507
Q8VC57	Kctd5	2.18674	0.00262076	0.536898	0.190446
Q8BZ20	Parp12	1.81772	3.11547e-05	0.539771	0.0549455
Q7TMY8	Huwe1	0.875806	0.00260297	0.542394	0.182241
P22893	Zfp36	7.80548	1.43834e-06	0.547812	0.0201285
P04223-2	H2-K1	2.71641	0.00214498	0.549612	0.0592269
Q8BR63	Fam177a1	1.42283	9.72638e-05	0.553216	0.0560802
P97450	Atp5pf	0.979585	0.0347891	0.557549	0.167116
P01027	C3	1.08955	0.00212177	0.614293	0.112739
Q8K595	Mcoln2	3.39105	2.04603e-05	0.661053	0.0512681
B1AX39	Zcchc7	0.980009	0.0130216	0.663275	0.194406
Q9WV66	Marchf7	0.990482	0.00558844	0.713185	0.0292103
Q5DTL9	Slc4a10	0.869203	0.0116321	0.72571	0.0455776
P35441	Thbs1	0.813436	0.00178264	0.751934	0.0256191
P29788	Vtn	2.11186	0.000518711	0.789352	0.0565902
P02798	Mt2	2.37219	3.00299e-05	0.791476	0.0474062
P23188	Furin	1.11236	0.0043187	0.804109	0.0348523
P23804	Mdm2	4.10834	0.000122846	0.841498	0.00486125
P05977	Myl1	1.3511	0.0438512	0.883095	0.0348523
Q9D187	Ciao2b	1.10435	0.0465284	0.890351	0.0664737
Q9Z268	Rasal1	1.3926	0.000209623	0.929027	0.0262172
P42082	Cd86	2.1939	0.000758476	1.00001	0.00655244
Q3ULW6	Ccdc33	1.17392	0.00938166	1.385	0.0517482
E9Q414	Apob	2.3522	0.000230397	1.4726	0.0446027
Q60876	Eif4ebp1	1.30076	0.0121664	1.54558	0.0473375
P81122	Irs2	3.83394	0.0195571	1.55461	0.131909
Q5BU09	Eapp	0.974051	0.00953121	NA	NA
P70379	Fgf14	2.03913	0.000102118	NA	NA
Q5PRE5	Proser1	1.59438	0.0474118	NA	NA
Q8BH10	Orai2	1.45375	0.00864411	NA	NA
Q8BQS4	Eeig2	0.897861	0.00724589	NA	NA
Q571B6	Whamm	2.97477	0.00608528	NA	NA
Q99LS1	Mmadhc	1.16818	0.00661979	NA	NA
P23738	Hdc	NA	NA	-3.2264	0.0087331
P29533	Vcam1	NA	NA	-2.97532	0.0595705
Q61553	Fscn1	NA	NA	-2.91944	0.000847405
Q8CHE4	Phlpp1	NA	NA	-2.59992	0.114867
P43432	Il12b	NA	NA	-2.49939	0.00127648
Q9Z2F6	Bcl3	NA	NA	-2.20063	0.0333918
Q923B6	Steap4	NA	NA	-2.17366	0.108089
Q4JK59	Tet2	NA	NA	-1.93632	0.0429077
P50592	Tnfsf10	NA	NA	-1.81572	0.0693273
O09046	Il4i1	NA	NA	-1.66619	0.0560802
Q8R316	Hbp1	NA	NA	-1.6312	0.247594
Q62059	Vcan	NA	NA	-1.61345	0.077922
P30280	Ccnd2	NA	NA	-1.58095	0.04226
O35718	Socs3	NA	NA	-1.57396	0.0207087
O88536	Fpr2	NA	NA	-1.30642	0.121651
Q61147	Cp	NA	NA	-1.28218	0.0745785
P53690	Mmp14	NA	NA	-1.26114	0.0500909
P10855	Ccl3	NA	NA	-1.24629	0.0411368
P35918	Kdr	NA	NA	-1.20339	0.0614729
Q07440	Bcl2a1	NA	NA	-1.09362	0.0462812
Q3TD16	Rubcnl	NA	NA	-1.08956	0.160017
P10749	Il1b	NA	NA	-1.07823	0.0714108
Q9WVG5	Lipg	NA	NA	-1.06471	0.00453667
Q8BNJ2	Adamts4	NA	NA	-1.05173	0.0244278
O35284	Batf	NA	NA	-1.01794	0.0244278
Q00322	Cebpd	NA	NA	-0.990726	0.0282589
Q3U108	Arid5a	NA	NA	-0.974988	0.0480642
P18340	Cxcl9	NA	NA	-0.953395	0.0506535
P04918	Saa3	NA	NA	-0.876473	0.0230994
O08750	Nfil3	NA	NA	-0.868257	0.0691296
P37217	Cd69	NA	NA	-0.852598	0.00592327
Q9WTK0	Nupr1	NA	NA	-0.849765	0.0400618
P30882	Ccl5	NA	NA	-0.832706	0.00265593
P14097	Ccl4	NA	NA	-0.828999	0.0309929
Q8R3L5-2	Slco3a1	NA	NA	-0.771828	0.0293778
P33435	Mmp13	NA	NA	-0.76298	0.17693
P48759	Ptx3	NA	NA	-0.761753	0.0951074
P11672	Lcn2	NA	NA	-0.745535	0.073123
Q8BVM9	Phf11a	NA	NA	-0.717651	0.0263044
Q8JZX9	Cdc42ep2	NA	NA	-0.705182	0.155201
P01582	Il1a	NA	NA	-0.648091	0.197016
P28563	Dusp1	NA	NA	-0.574707	0.0555703
B6A8R8	Tarm1	NA	NA	-0.546692	0.205441
Q9DBY0	Foxp4	NA	NA	-0.53566	0.157773
P52624	Upp1	NA	NA	-0.524108	0.233583
C3VPR6	Nlrc5	NA	NA	-0.499307	0.210797
Q8BR76	Tmem67	NA	NA	-0.485916	0.248785
Q9EST8	Nfkbiz	NA	NA	-0.477466	0.0441085
P08505	Il6	NA	NA	-0.45707	0.345323
Q9Z0M9	Il18bp	NA	NA	-0.447822	0.0691296
P22777	Serpine1	NA	NA	-0.427001	0.149554
Q6PB75	Tent4a	NA	NA	-0.424607	0.236432
Q3V3Q4	Ifi208	NA	NA	-0.389026	0.158316
Q3UPL5	Ag2	NA	NA	-0.371837	0.226737
Q9JM51	Ptges	NA	NA	-0.317236	0.259955
P29477	Nos2	NA	NA	-0.315977	0.0424003
D3Z5S8	Tent5a	NA	NA	-0.293025	0.249883
Q8VCQ6	Sgms1	NA	NA	-0.049047	0.393574
Q9DAW9	Cnn3	NA	NA	-0.028884	0.415885
B1AR09	Mllt6	NA	NA	-0.0181539	0.418854
P06803	Pim1	NA	NA	0.0222047	0.378524
O35457	Ccrl2	NA	NA	0.0505691	0.336682
Q05769	Ptgs2	NA	NA	0.060121	0.349985
P12388	Serpinb2	NA	NA	0.0850294	0.403696
P15314	Irf1	NA	NA	0.132591	0.322683
O88324	Cd83	NA	NA	0.147095	0.356756
Q60943	Il17ra	NA	NA	0.191559	0.367316
Q9QUM4	Slamf1	NA	NA	0.195903	0.261266
Q8R1H8	Batf2	NA	NA	0.28688	0.368167
P06804	Tnf	NA	NA	0.322544	0.109688
O54901	Cd200	NA	NA	0.394457	0.18263
Q8K3I6	Il27	NA	NA	0.437307	0.116504
Q60695	Rgl1	NA	NA	0.517323	0.356956
O55047-2	Tlk2	NA	NA	0.523317	0.0719716
O54791	Maff	NA	NA	0.650783	0.126347
Q62011	Pdpn	NA	NA	0.94395	0.085394
P05480	Src	NA	NA	1.0543	0.0520944
Q9JJC6	Rilpl1	NA	NA	1.10871	0.0657627
Q9R0G6	Comp	NA	NA	3.78564	0.004159

## Sheet: Sup Table 7
PG.ProteinGroups	PG.ProteinAccessions	PG.Genes	PG.Organisms	PG.ProteinDescriptions
A0A1D8PC38;A0A1D8PRM3;Q59KS8	A0A1D8PC38;A0A1D8PRM3;Q59KS8	CTA2;TLO16;TLO9	Candida albicans (strain SC5314 / ATCC MYA-2876)	Cta2p;Tlo16p;Tlo9p
A0A1D8PC43	A0A1D8PC43	MVD	Candida albicans (strain SC5314 / ATCC MYA-2876)	Diphosphomevalonate decarboxylase
A0A1D8PC56	A0A1D8PC56	orf19.13501	Candida albicans (strain SC5314 / ATCC MYA-2876)	Uncharacterized protein
A0A1D8PC67	A0A1D8PC67	BFA1	Candida albicans (strain SC5314 / ATCC MYA-2876)	Bfa1p
A0A1D8PC71	A0A1D8PC71	orf19.13496	Candida albicans (strain SC5314 / ATCC MYA-2876)	CCR4-NOT core subunit
A0A1D8PC73	A0A1D8PC73	orf19.6062.3	Candida albicans (strain SC5314 / ATCC MYA-2876)	Uncharacterized protein
A0A1D8PC75	A0A1D8PC75	orf19.6079	Candida albicans (strain SC5314 / ATCC MYA-2876)	Ty3 transposon capsid-like protein domain-containing protein (Fragment)
A0A1D8PC76	A0A1D8PC76	orf19.13487	Candida albicans (strain SC5314 / ATCC MYA-2876)	Aldehyde dehydrogenase
A0A1D8PC77	A0A1D8PC77	UBP6	Candida albicans (strain SC5314 / ATCC MYA-2876)	Ubiquitin carboxyl-terminal hydrolase
A0A1D8PC83	A0A1D8PC83	orf19.13475	Candida albicans (strain SC5314 / ATCC MYA-2876)	Uncharacterized protein
A0A1D8PC97	A0A1D8PC97	TUB2	Candida albicans (strain SC5314 / ATCC MYA-2876)	Tubulin beta chain
A0A1D8PCA4	A0A1D8PCA4	RPO41	Candida albicans (strain SC5314 / ATCC MYA-2876)	DNA-directed RNA polymerase
A0A1D8PCA8	A0A1D8PCA8	CMP1	Candida albicans (strain SC5314 / ATCC MYA-2876)	Serine/threonine-protein phosphatase
A0A1D8PCB0	A0A1D8PCB0	LRO1	Candida albicans (strain SC5314 / ATCC MYA-2876)	Phospholipid:diacylglycerol acyltransferase
A0A1D8PCB4	A0A1D8PCB4	RIC1	Candida albicans (strain SC5314 / ATCC MYA-2876)	Ric1p
A0A1D8PCB9	A0A1D8PCB9	ERG2	Candida albicans (strain SC5314 / ATCC MYA-2876)	C-8 sterol isomerase ERG2
A0A1D8PCC3	A0A1D8PCC3	SIN3	Candida albicans (strain SC5314 / ATCC MYA-2876)	Transcriptional regulator
A0A1D8PCC6	A0A1D8PCC6	TRI1	Candida albicans (strain SC5314 / ATCC MYA-2876)	DM2 domain-containing protein
A0A1D8PCC8	A0A1D8PCC8	RRS1	Candida albicans (strain SC5314 / ATCC MYA-2876)	Ribosome biogenesis regulatory protein
A0A1D8PCD0	A0A1D8PCD0	RPB11	Candida albicans (strain SC5314 / ATCC MYA-2876)	DNA-directed RNA polymerase II core subunit
A0A1D8PCD2	A0A1D8PCD2	NMA111	Candida albicans (strain SC5314 / ATCC MYA-2876)	Pro-apoptotic serine protease NMA111
A0A1D8PCD3	A0A1D8PCD3	orf19.10800	Candida albicans (strain SC5314 / ATCC MYA-2876)	NADH dehydrogenase [ubiquinone] iron-sulfur protein 4, mitochondrial
A0A1D8PCD5	A0A1D8PCD5	orf19.6008.3	Candida albicans (strain SC5314 / ATCC MYA-2876)	FAM192A/Fyv6 N-terminal domain-containing protein
A0A1D8PCD7	A0A1D8PCD7	orf19.6008.4	Candida albicans (strain SC5314 / ATCC MYA-2876)	50S ribosomal protein L35
A0A1D8PCD8	A0A1D8PCD8	TSC13	Candida albicans (strain SC5314 / ATCC MYA-2876)	Trans-2-enoyl-CoA reductase (NADPH)
A0A1D8PCE7	A0A1D8PCE7	orf19.10814	Candida albicans (strain SC5314 / ATCC MYA-2876)	Exosome non-catalytic core subunit
A0A1D8PCF2	A0A1D8PCF2	CTA9	Candida albicans (strain SC5314 / ATCC MYA-2876)	Cta9p
A0A1D8PCF5	A0A1D8PCF5	ZCF17	Candida albicans (strain SC5314 / ATCC MYA-2876)	Zcf17p
A0A1D8PCG3	A0A1D8PCG3	TRM2	Candida albicans (strain SC5314 / ATCC MYA-2876)	Trm2p
A0A1D8PCG4	A0A1D8PCG4	orf19.10835	Candida albicans (strain SC5314 / ATCC MYA-2876)	Glycogenin glucosyltransferase
A0A1D8PCG5	A0A1D8PCG5	HOT1	Candida albicans (strain SC5314 / ATCC MYA-2876)	Transcription activator GCR1-like domain-containing protein
A0A1D8PCG7	A0A1D8PCG7	RPS21B	Candida albicans (strain SC5314 / ATCC MYA-2876)	40S ribosomal protein S21
A0A1D8PCG9	A0A1D8PCG9	MRS7	Candida albicans (strain SC5314 / ATCC MYA-2876)	Mrs7p
A0A1D8PCH2	A0A1D8PCH2	orf19.10844	Candida albicans (strain SC5314 / ATCC MYA-2876)	mRNA-binding protein
A0A1D8PCH9	A0A1D8PCH9	POX18	Candida albicans (strain SC5314 / ATCC MYA-2876)	Pox18p
A0A1D8PCI5	A0A1D8PCI5	orf19.10849	Candida albicans (strain SC5314 / ATCC MYA-2876)	arginine--tRNA ligase
A0A1D8PCI6;Q5A5Q8	A0A1D8PCI6;Q5A5Q8	RPS42;RPS4A	Candida albicans (strain SC5314 / ATCC MYA-2876)	40S ribosomal protein S4
A0A1D8PCI9	A0A1D8PCI9	ABC1	Candida albicans (strain SC5314 / ATCC MYA-2876)	Protein kinase
A0A1D8PCJ0	A0A1D8PCJ0	orf19.10860	Candida albicans (strain SC5314 / ATCC MYA-2876)	Uncharacterized protein
A0A1D8PCJ1	A0A1D8PCJ1	MRP20	Candida albicans (strain SC5314 / ATCC MYA-2876)	Mitochondrial 54S ribosomal protein YmL41
A0A1D8PCJ4	A0A1D8PCJ4	orf19.10861	Candida albicans (strain SC5314 / ATCC MYA-2876)	NADH:ubiquinone oxidoreductase intermediate-associated protein 30 domain-containing protein
A0A1D8PCJ7	A0A1D8PCJ7	MAK32	Candida albicans (strain SC5314 / ATCC MYA-2876)	Mak32p
A0A1D8PCJ9	A0A1D8PCJ9	ARP8	Candida albicans (strain SC5314 / ATCC MYA-2876)	Actin-related protein 8
A0A1D8PCK0	A0A1D8PCK0	SIZ1	Candida albicans (strain SC5314 / ATCC MYA-2876)	SUMO ligase
A0A1D8PCL1	A0A1D8PCL1	HGT1	Candida albicans (strain SC5314 / ATCC MYA-2876)	High-affinity glucose transporter 1
A0A1D8PCL3	A0A1D8PCL3	orf19.12008	Candida albicans (strain SC5314 / ATCC MYA-2876)	SUI1 domain-containing protein
A0A1D8PCL4	A0A1D8PCL4	orf19.12007	Candida albicans (strain SC5314 / ATCC MYA-2876)	MYG1 protein
A0A1D8PCL5	A0A1D8PCL5	HOL4	Candida albicans (strain SC5314 / ATCC MYA-2876)	Hol4p
A0A1D8PCL8	A0A1D8PCL8	orf19.4530.1	Candida albicans (strain SC5314 / ATCC MYA-2876)	AMP-activated protein kinase glycogen-binding domain-containing protein
A0A1D8PCL9	A0A1D8PCL9	orf19.3663.1	Candida albicans (strain SC5314 / ATCC MYA-2876)	Zinc_ribbon_15 domain-containing protein
A0A1D8PCM2	A0A1D8PCM2	GAL7	Candida albicans (strain SC5314 / ATCC MYA-2876)	Galactose-1-phosphate uridylyltransferase
A0A1D8PCM4	A0A1D8PCM4	orf19.11145	Candida albicans (strain SC5314 / ATCC MYA-2876)	Putative ubiquitin-specific protease
A0A1D8PCM6	A0A1D8PCM6	ROA1	Candida albicans (strain SC5314 / ATCC MYA-2876)	Roa1p
A0A1D8PCM9	A0A1D8PCM9	SWI4	Candida albicans (strain SC5314 / ATCC MYA-2876)	SBF complex DNA-binding subunit
A0A1D8PCN0	A0A1D8PCN0	GAL10	Candida albicans (strain SC5314 / ATCC MYA-2876)	Bifunctional UDP-glucose 4-epimerase/aldose 1-epimerase
A0A1D8PCP0	A0A1D8PCP0	orf19.12009	Candida albicans (strain SC5314 / ATCC MYA-2876)	UBX domain-containing protein
A0A1D8PCP2	A0A1D8PCP2	orf19.11150	Candida albicans (strain SC5314 / ATCC MYA-2876)	CWF19-like protein DRN1
A0A1D8PCP4	A0A1D8PCP4	orf19.11168	Candida albicans (strain SC5314 / ATCC MYA-2876)	2,4-dienoyl-CoA reductase [(3E)-enoyl-CoA-producing]
A0A1D8PCP6	A0A1D8PCP6	AGE3	Candida albicans (strain SC5314 / ATCC MYA-2876)	Age3p
A0A1D8PCP7	A0A1D8PCP7	orf19.11173	Candida albicans (strain SC5314 / ATCC MYA-2876)	Bifunctional fructose-2,6-bisphosphate 2-phosphatase/6-phosphofructo-2-kinase
A0A1D8PCP8	A0A1D8PCP8	orf19.11170	Candida albicans (strain SC5314 / ATCC MYA-2876)	ATP synthase complex assembly protein
A0A1D8PCP9	A0A1D8PCP9	orf19.12000	Candida albicans (strain SC5314 / ATCC MYA-2876)	Nucleoporin POM33
A0A1D8PCQ3	A0A1D8PCQ3	orf19.10447	Candida albicans (strain SC5314 / ATCC MYA-2876)	Eukaryotic translation initiation factor 2A
A0A1D8PCQ5	A0A1D8PCQ5	RPL26B	Candida albicans (strain SC5314 / ATCC MYA-2876)	60S ribosomal protein L26-B
A0A1D8PCQ7	A0A1D8PCQ7	orf19.11151	Candida albicans (strain SC5314 / ATCC MYA-2876)	Kinesin motor domain-containing protein
A0A1D8PCR0	A0A1D8PCR0	orf19.11178	Candida albicans (strain SC5314 / ATCC MYA-2876)	DH domain-containing protein
A0A1D8PCR2	A0A1D8PCR2	orf19.10450	Candida albicans (strain SC5314 / ATCC MYA-2876)	Ubiquitin thioesterase OTU
A0A1D8PCR3	A0A1D8PCR3	MNN11	Candida albicans (strain SC5314 / ATCC MYA-2876)	Alpha-1,6-mannosyltransferase
A0A1D8PCR4	A0A1D8PCR4	DIP5	Candida albicans (strain SC5314 / ATCC MYA-2876)	Dip5p
A0A1D8PCR9	A0A1D8PCR9	orf19.10451	Candida albicans (strain SC5314 / ATCC MYA-2876)	C2H2-type domain-containing protein
A0A1D8PCS2	A0A1D8PCS2	orf19.10445	Candida albicans (strain SC5314 / ATCC MYA-2876)	Uncharacterized protein
A0A1D8PCS7	A0A1D8PCS7	SNO1	Candida albicans (strain SC5314 / ATCC MYA-2876)	glutaminase
A0A1D8PCT0	A0A1D8PCT0	GSC1	Candida albicans (strain SC5314 / ATCC MYA-2876)	1,3-beta-glucan synthase
A0A1D8PCT4	A0A1D8PCT4	FRS2	Candida albicans (strain SC5314 / ATCC MYA-2876)	phenylalanine--tRNA ligase
A0A1D8PCU1	A0A1D8PCU1	orf19.10488	Candida albicans (strain SC5314 / ATCC MYA-2876)	Uncharacterized protein
A0A1D8PCU5	A0A1D8PCU5	orf19.10471	Candida albicans (strain SC5314 / ATCC MYA-2876)	Uncharacterized protein
A0A1D8PCV0	A0A1D8PCV0	MST1	Candida albicans (strain SC5314 / ATCC MYA-2876)	threonine--tRNA ligase
A0A1D8PCV3	A0A1D8PCV3	orf19.10497	Candida albicans (strain SC5314 / ATCC MYA-2876)	mRNA splicing protein
A0A1D8PCV7	A0A1D8PCV7	LYS2	Candida albicans (strain SC5314 / ATCC MYA-2876)	Alpha-aminoadipate reductase
A0A1D8PCV8	A0A1D8PCV8	RSC2	Candida albicans (strain SC5314 / ATCC MYA-2876)	Uncharacterized protein
A0A1D8PCV9	A0A1D8PCV9	PDE2	Candida albicans (strain SC5314 / ATCC MYA-2876)	Phosphodiesterase
A0A1D8PCW3	A0A1D8PCW3	GOR1	Candida albicans (strain SC5314 / ATCC MYA-2876)	Glyoxylate reductase
A0A1D8PCW6	A0A1D8PCW6	RPS16A	Candida albicans (strain SC5314 / ATCC MYA-2876)	40S ribosomal protein S16A
A0A1D8PCW7	A0A1D8PCW7	CDC73	Candida albicans (strain SC5314 / ATCC MYA-2876)	Cdc73p
A0A1D8PCX0	A0A1D8PCX0	orf19.10521	Candida albicans (strain SC5314 / ATCC MYA-2876)	Tricalbin-3
A0A1D8PCX5	A0A1D8PCX5	orf19.10505	Candida albicans (strain SC5314 / ATCC MYA-2876)	Aminotransferase class V domain-containing protein
A0A1D8PCX6	A0A1D8PCX6	GGA2	Candida albicans (strain SC5314 / ATCC MYA-2876)	Phosphatidylinositol 4-phosphate-binding protein
A0A1D8PCX8	A0A1D8PCX8	RPL6	Candida albicans (strain SC5314 / ATCC MYA-2876)	60S ribosomal protein L6
A0A1D8PCX9	A0A1D8PCX9	TEM1	Candida albicans (strain SC5314 / ATCC MYA-2876)	Ras family GTPase
A0A1D8PCY1	A0A1D8PCY1	ORC1	Candida albicans (strain SC5314 / ATCC MYA-2876)	Origin recognition complex subunit 1
A0A1D8PCY2	A0A1D8PCY2	orf19.10513	Candida albicans (strain SC5314 / ATCC MYA-2876)	Protein HID1
A0A1D8PCY4	A0A1D8PCY4	ECM33	Candida albicans (strain SC5314 / ATCC MYA-2876)	Ecm33p
A0A1D8PCY5	A0A1D8PCY5	CDC12	Candida albicans (strain SC5314 / ATCC MYA-2876)	Septin
A0A1D8PCY7	A0A1D8PCY7	orf19.10537	Candida albicans (strain SC5314 / ATCC MYA-2876)	SsDNA-dependent ATPase
A0A1D8PCY8	A0A1D8PCY8	MAS1	Candida albicans (strain SC5314 / ATCC MYA-2876)	Mas1p
A0A1D8PCZ2	A0A1D8PCZ2	orf19.3007.2	Candida albicans (strain SC5314 / ATCC MYA-2876)	Ph domain-containing protein
A0A1D8PCZ5	A0A1D8PCZ5	ARP7	Candida albicans (strain SC5314 / ATCC MYA-2876)	Uncharacterized protein
A0A1D8PCZ6	A0A1D8PCZ6	orf19.10553	Candida albicans (strain SC5314 / ATCC MYA-2876)	Chromatin-remodeling ATPase
A0A1D8PD02	A0A1D8PD02	orf19.10534	Candida albicans (strain SC5314 / ATCC MYA-2876)	Secondary thiamine-phosphate synthase enzyme
A0A1D8PD05	A0A1D8PD05	EHT1	Candida albicans (strain SC5314 / ATCC MYA-2876)	Medium-chain fatty acid ethyl ester synthase/esterase
A0A1D8PD11	A0A1D8PD11	orf19.10571	Candida albicans (strain SC5314 / ATCC MYA-2876)	Uncharacterized protein
A0A1D8PD15	A0A1D8PD15	RPN3	Candida albicans (strain SC5314 / ATCC MYA-2876)	Proteasome regulatory particle lid subunit
A0A1D8PD21	A0A1D8PD21	orf19.10565	Candida albicans (strain SC5314 / ATCC MYA-2876)	PH domain-containing protein
A0A1D8PD24	A0A1D8PD24	orf19.10575	Candida albicans (strain SC5314 / ATCC MYA-2876)	Uncharacterized protein
A0A1D8PD25	A0A1D8PD25	AGE1	Candida albicans (strain SC5314 / ATCC MYA-2876)	ADP-ribosylation factor GTPase-activating protein
A0A1D8PD30	A0A1D8PD30	orf19.71	Candida albicans (strain SC5314 / ATCC MYA-2876)	PDZ GRASP-type domain-containing protein
A0A1D8PD31	A0A1D8PD31	RPP1	Candida albicans (strain SC5314 / ATCC MYA-2876)	RNA-binding RNA processing protein
A0A1D8PD32	A0A1D8PD32	orf19.8639	Candida albicans (strain SC5314 / ATCC MYA-2876)	Uncharacterized protein
A0A1D8PD33	A0A1D8PD33	DAO1	Candida albicans (strain SC5314 / ATCC MYA-2876)	Dao1p
A0A1D8PD34	A0A1D8PD34	orf19.3064.1	Candida albicans (strain SC5314 / ATCC MYA-2876)	Uncharacterized protein
A0A1D8PD35	A0A1D8PD35	orf19.8636	Candida albicans (strain SC5314 / ATCC MYA-2876)	Cytochrome b5 heme-binding domain-containing protein
A0A1D8PD38	A0A1D8PD38	MNS1	Candida albicans (strain SC5314 / ATCC MYA-2876)	alpha-1,2-Mannosidase
A0A1D8PD39	A0A1D8PD39	HMG1	Candida albicans (strain SC5314 / ATCC MYA-2876)	3-hydroxy-3-methylglutaryl-coenzyme A reductase 1
A0A1D8PD43	A0A1D8PD43	BNI4	Candida albicans (strain SC5314 / ATCC MYA-2876)	Bni4p
A0A1D8PD47	A0A1D8PD47	STR2	Candida albicans (strain SC5314 / ATCC MYA-2876)	Cystathionine gamma-synthase
A0A1D8PD49	A0A1D8PD49	orf19.4470	Candida albicans (strain SC5314 / ATCC MYA-2876)	Uncharacterized protein
A0A1D8PD50	A0A1D8PD50	PDR16	Candida albicans (strain SC5314 / ATCC MYA-2876)	Phosphatidylinositol transporter
A0A1D8PD51	A0A1D8PD51	orf19.8628	Candida albicans (strain SC5314 / ATCC MYA-2876)	Exosome non-catalytic core subunit
A0A1D8PD53	A0A1D8PD53	orf19.11951	Candida albicans (strain SC5314 / ATCC MYA-2876)	FHA domain-containing protein
A0A1D8PD55	A0A1D8PD55	orf19.11954	Candida albicans (strain SC5314 / ATCC MYA-2876)	AN1-type domain-containing protein
A0A1D8PD57	A0A1D8PD57	BET4	Candida albicans (strain SC5314 / ATCC MYA-2876)	Geranylgeranyl transferase type-2 subunit alpha
A0A1D8PD58	A0A1D8PD58	orf19.11939	Candida albicans (strain SC5314 / ATCC MYA-2876)	Globin family profile domain-containing protein
A0A1D8PD60	A0A1D8PD60	NUE2	Candida albicans (strain SC5314 / ATCC MYA-2876)	Uncharacterized protein
A0A1D8PD61	A0A1D8PD61	orf19.11949	Candida albicans (strain SC5314 / ATCC MYA-2876)	Succinate dehydrogenase [ubiquinone] cytochrome b small subunit
A0A1D8PD63	A0A1D8PD63	SEN15	Candida albicans (strain SC5314 / ATCC MYA-2876)	Sen15p
A0A1D8PD74	A0A1D8PD74	orf19.11957	Candida albicans (strain SC5314 / ATCC MYA-2876)	NADP-dependent oxidoreductase domain-containing protein
A0A1D8PD78	A0A1D8PD78	IFD6	Candida albicans (strain SC5314 / ATCC MYA-2876)	Ifd6p
A0A1D8PD79	A0A1D8PD79	orf19.8656	Candida albicans (strain SC5314 / ATCC MYA-2876)	Nucleoporin
A0A1D8PD80	A0A1D8PD80	orf19.8645	Candida albicans (strain SC5314 / ATCC MYA-2876)	Lysophosphatidic acid acyltransferase
A0A1D8PD81	A0A1D8PD81	orf19.11958	Candida albicans (strain SC5314 / ATCC MYA-2876)	Aspartate--tRNA ligase
A0A1D8PD83	A0A1D8PD83	CDC3	Candida albicans (strain SC5314 / ATCC MYA-2876)	Septin
A0A1D8PD97	A0A1D8PD97	orf19.5201.1	Candida albicans (strain SC5314 / ATCC MYA-2876)	ATP synthase F1 subunit epsilon
A0A1D8PD99	A0A1D8PD99	NOP4	Candida albicans (strain SC5314 / ATCC MYA-2876)	mRNA-binding ribosome biosynthesis protein
A0A1D8PDA0	A0A1D8PDA0	orf19.5194.1	Candida albicans (strain SC5314 / ATCC MYA-2876)	Sepiapterin reductase family protein
A0A1D8PDA4	A0A1D8PDA4	FMA1	Candida albicans (strain SC5314 / ATCC MYA-2876)	Fma1p
A0A1D8PDA6	A0A1D8PDA6	PHO85	Candida albicans (strain SC5314 / ATCC MYA-2876)	Cyclin-dependent serine/threonine-protein kinase
A0A1D8PDA9	A0A1D8PDA9	TUS1	Candida albicans (strain SC5314 / ATCC MYA-2876)	Rho family guanine nucleotide exchange factor
A0A1D8PDB0	A0A1D8PDB0	RPN13	Candida albicans (strain SC5314 / ATCC MYA-2876)	Proteasome regulatory particle lid subunit
A0A1D8PDB1	A0A1D8PDB1	orf19.14133	Candida albicans (strain SC5314 / ATCC MYA-2876)	Tetratricopeptide SHNi-TPR domain-containing protein
A0A1D8PDB2	A0A1D8PDB2	orf19.14137	Candida albicans (strain SC5314 / ATCC MYA-2876)	tRNA (uracil-O(2)-)-methyltransferase
A0A1D8PDB6	A0A1D8PDB6	orf19.6852.1	Candida albicans (strain SC5314 / ATCC MYA-2876)	Uncharacterized protein
A0A1D8PDC2	A0A1D8PDC2	orf19.14145	Candida albicans (strain SC5314 / ATCC MYA-2876)	Uncharacterized protein
A0A1D8PDC4	A0A1D8PDC4	ATP1	Candida albicans (strain SC5314 / ATCC MYA-2876)	ATP synthase subunit alpha
A0A1D8PDC7	A0A1D8PDC7	orf19.14143	Candida albicans (strain SC5314 / ATCC MYA-2876)	Uncharacterized protein
A0A1D8PDC9	A0A1D8PDC9	VPS16	Candida albicans (strain SC5314 / ATCC MYA-2876)	Probable vacuolar protein sorting-associated protein 16 homolog
A0A1D8PDD1	A0A1D8PDD1	PIL1	Candida albicans (strain SC5314 / ATCC MYA-2876)	Lipid-binding protein
A0A1D8PDD2	A0A1D8PDD2	orf19.8405	Candida albicans (strain SC5314 / ATCC MYA-2876)	Phospholipid-transporting ATPase
A0A1D8PDD4	A0A1D8PDD4	orf19.8397	Candida albicans (strain SC5314 / ATCC MYA-2876)	Peptide hydrolase
A0A1D8PDD7	A0A1D8PDD7	orf19.8404	Candida albicans (strain SC5314 / ATCC MYA-2876)	Triacylglycerol lipase
A0A1D8PDD8	A0A1D8PDD8	TCO89	Candida albicans (strain SC5314 / ATCC MYA-2876)	Tco89p
A0A1D8PDD9	A0A1D8PDD9	orf19.8384	Candida albicans (strain SC5314 / ATCC MYA-2876)	Protein kinase domain-containing protein
A0A1D8PDE2	A0A1D8PDE2	LPG20	Candida albicans (strain SC5314 / ATCC MYA-2876)	Aldo-keto reductase superfamily protein
A0A1D8PDE3	A0A1D8PDE3	SEC21	Candida albicans (strain SC5314 / ATCC MYA-2876)	Coatomer subunit gamma
A0A1D8PDE5	A0A1D8PDE5	orf19.8377	Candida albicans (strain SC5314 / ATCC MYA-2876)	Dilute domain-containing protein
A0A1D8PDE8	A0A1D8PDE8	YBN5	Candida albicans (strain SC5314 / ATCC MYA-2876)	Obg-like ATPase 1
A0A1D8PDF4	A0A1D8PDF4	RRP6	Candida albicans (strain SC5314 / ATCC MYA-2876)	Exosome nuclease subunit
A0A1D8PDF5	A0A1D8PDF5	orf19.7716	Candida albicans (strain SC5314 / ATCC MYA-2876)	PAQR-type receptor
A0A1D8PDF7	A0A1D8PDF7	orf19.7714	Candida albicans (strain SC5314 / ATCC MYA-2876)	C3H1-type domain-containing protein
A0A1D8PDG0	A0A1D8PDG0	orf19.8372	Candida albicans (strain SC5314 / ATCC MYA-2876)	Methyltransferase type 11 domain-containing protein
A0A1D8PDG2	A0A1D8PDG2	orf19.11543	Candida albicans (strain SC5314 / ATCC MYA-2876)	Uncharacterized protein
A0A1D8PDG5	A0A1D8PDG5	orf19.7713	Candida albicans (strain SC5314 / ATCC MYA-2876)	Mitochondrial metal transporter 2
A0A1D8PDG9	A0A1D8PDG9	orf19.8075	Candida albicans (strain SC5314 / ATCC MYA-2876)	Uncharacterized protein
A0A1D8PDH0	A0A1D8PDH0	orf19.8079	Candida albicans (strain SC5314 / ATCC MYA-2876)	Uncharacterized protein
A0A1D8PDH5	A0A1D8PDH5	REI1	Candida albicans (strain SC5314 / ATCC MYA-2876)	Rei1p
A0A1D8PDI1	A0A1D8PDI1	orf19.446.1	Candida albicans (strain SC5314 / ATCC MYA-2876)	NADH dehydrogenase [ubiquinone] 1 beta subcomplex subunit 7
A0A1D8PDI2	A0A1D8PDI2	orf19.8063	Candida albicans (strain SC5314 / ATCC MYA-2876)	Uncharacterized protein
A0A1D8PDI3	A0A1D8PDI3	orf19.446.2	Candida albicans (strain SC5314 / ATCC MYA-2876)	NADH dehydrogenase [ubiquinone] 1 beta subcomplex subunit 7
A0A1D8PDI4	A0A1D8PDI4	ZCF2	Candida albicans (strain SC5314 / ATCC MYA-2876)	Zcf2p
A0A1D8PDI5	A0A1D8PDI5	CUE5	Candida albicans (strain SC5314 / ATCC MYA-2876)	Ubiquitin-binding protein
A0A1D8PDJ0	A0A1D8PDJ0	orf19.8049	Candida albicans (strain SC5314 / ATCC MYA-2876)	FHA domain-containing protein
A0A1D8PDJ9	A0A1D8PDJ9	MTM1	Candida albicans (strain SC5314 / ATCC MYA-2876)	Mtm1p
A0A1D8PDK0	A0A1D8PDK0	orf19.8056	Candida albicans (strain SC5314 / ATCC MYA-2876)	Uncharacterized protein
A0A1D8PDK6	A0A1D8PDK6	RIB4	Candida albicans (strain SC5314 / ATCC MYA-2876)	6,7-dimethyl-8-ribityllumazine synthase
A0A1D8PDK7	A0A1D8PDK7	orf19.10021	Candida albicans (strain SC5314 / ATCC MYA-2876)	Nucleoporin
A0A1D8PDL0	A0A1D8PDL0	SSH1	Candida albicans (strain SC5314 / ATCC MYA-2876)	Ssh1p
A0A1D8PDL6	A0A1D8PDL6	RPL7A	Candida albicans (strain SC5314 / ATCC MYA-2876)	60S ribosomal protein L7-A
A0A1D8PDL7	A0A1D8PDL7	orf19.10025	Candida albicans (strain SC5314 / ATCC MYA-2876)	Importin N-terminal domain-containing protein
A0A1D8PDM2	A0A1D8PDM2	orf19.10013	Candida albicans (strain SC5314 / ATCC MYA-2876)	ARID domain-containing protein
A0A1D8PDM8	A0A1D8PDM8	POL32	Candida albicans (strain SC5314 / ATCC MYA-2876)	DNA polymerase delta subunit 3
A0A1D8PDM9	A0A1D8PDM9	PRC3	Candida albicans (strain SC5314 / ATCC MYA-2876)	Carboxypeptidase
A0A1D8PDN2	A0A1D8PDN2	orf19.9992	Candida albicans (strain SC5314 / ATCC MYA-2876)	Glutamine amidotransferase subunit
A0A1D8PDN3	A0A1D8PDN3	TRP99	Candida albicans (strain SC5314 / ATCC MYA-2876)	Trp99p
A0A1D8PDN4	A0A1D8PDN4	orf19.9993	Candida albicans (strain SC5314 / ATCC MYA-2876)	Uncharacterized protein
A0A1D8PDN5	A0A1D8PDN5	orf19.9996	Candida albicans (strain SC5314 / ATCC MYA-2876)	Uncharacterized protein
A0A1D8PDN8	A0A1D8PDN8	orf19.9988	Candida albicans (strain SC5314 / ATCC MYA-2876)	Uncharacterized protein
A0A1D8PDN9	A0A1D8PDN9	PRN1	Candida albicans (strain SC5314 / ATCC MYA-2876)	Prn1p
A0A1D8PDP2	A0A1D8PDP2	PRN3	Candida albicans (strain SC5314 / ATCC MYA-2876)	Prn3p
A0A1D8PDP3	A0A1D8PDP3	RGD1	Candida albicans (strain SC5314 / ATCC MYA-2876)	Rgd1p
A0A1D8PDP4	A0A1D8PDP4	RPS27A	Candida albicans (strain SC5314 / ATCC MYA-2876)	40S ribosomal protein S27
A0A1D8PDP5	A0A1D8PDP5	orf19.2472.1	Candida albicans (strain SC5314 / ATCC MYA-2876)	Uncharacterized protein
A0A1D8PDP8	A0A1D8PDP8	orf19.2439.1	Candida albicans (strain SC5314 / ATCC MYA-2876)	Ubiquinol--cytochrome-c reductase subunit 10
A0A1D8PDQ2	A0A1D8PDQ2	orf19.9969	Candida albicans (strain SC5314 / ATCC MYA-2876)	Uncharacterized protein
A0A1D8PDQ5	A0A1D8PDQ5	orf19.9388	Candida albicans (strain SC5314 / ATCC MYA-2876)	Uncharacterized protein
A0A1D8PDR1	A0A1D8PDR1	RTT101	Candida albicans (strain SC5314 / ATCC MYA-2876)	Cullin
A0A1D8PDR3	A0A1D8PDR3	orf19.9997	Candida albicans (strain SC5314 / ATCC MYA-2876)	Opaque-phase-specific protein OP4
A0A1D8PDR9	A0A1D8PDR9	orf19.13651	Candida albicans (strain SC5314 / ATCC MYA-2876)	Ubiquitin carboxyl-terminal hydrolase
A0A1D8PDS6	A0A1D8PDS6	orf19.13650	Candida albicans (strain SC5314 / ATCC MYA-2876)	SAC3/GANP/THP3 conserved domain-containing protein
A0A1D8PDS7	A0A1D8PDS7	orf19.9382	Candida albicans (strain SC5314 / ATCC MYA-2876)	DUF221-domain-containing protein
A0A1D8PDS9	A0A1D8PDS9	SKY1	Candida albicans (strain SC5314 / ATCC MYA-2876)	Serine/threonine protein kinase
A0A1D8PDT0	A0A1D8PDT0	ACP1	Candida albicans (strain SC5314 / ATCC MYA-2876)	Acyl carrier protein
A0A1D8PDT1	A0A1D8PDT1	orf19.13648	Candida albicans (strain SC5314 / ATCC MYA-2876)	Uncharacterized protein
A0A1D8PDT2	A0A1D8PDT2	orf19.13647	Candida albicans (strain SC5314 / ATCC MYA-2876)	Protein DSF2
A0A1D8PDT3	A0A1D8PDT3	RPS14B	Candida albicans (strain SC5314 / ATCC MYA-2876)	40S ribosomal protein S14B
A0A1D8PDT4	A0A1D8PDT4	RPL39	Candida albicans (strain SC5314 / ATCC MYA-2876)	60S ribosomal protein L39
A0A1D8PDT6	A0A1D8PDT6	orf19.13639	Candida albicans (strain SC5314 / ATCC MYA-2876)	Putative ubiquitin-specific protease
A0A1D8PDT9	A0A1D8PDT9	orf19.6264.3	Candida albicans (strain SC5314 / ATCC MYA-2876)	PRA1 family protein
A0A1D8PDU0	A0A1D8PDU0	orf19.13634	Candida albicans (strain SC5314 / ATCC MYA-2876)	LisH domain-containing protein
A0A1D8PDU2	A0A1D8PDU2	orf19.13625	Candida albicans (strain SC5314 / ATCC MYA-2876)	Chromatin-binding protein
A0A1D8PDU3	A0A1D8PDU3	RPS23A	Candida albicans (strain SC5314 / ATCC MYA-2876)	40S ribosomal protein S23B
A0A1D8PDU5	A0A1D8PDU5	orf19.13660	Candida albicans (strain SC5314 / ATCC MYA-2876)	Uncharacterized protein
A0A1D8PDU6	A0A1D8PDU6	orf19.13645	Candida albicans (strain SC5314 / ATCC MYA-2876)	Uncharacterized protein
A0A1D8PDU9	A0A1D8PDU9	GLT1	Candida albicans (strain SC5314 / ATCC MYA-2876)	glutamate synthase (NADH)
A0A1D8PDV1	A0A1D8PDV1	orf19.13623	Candida albicans (strain SC5314 / ATCC MYA-2876)	Interferon-related developmental regulator N-terminal domain-containing protein
A0A1D8PDV5	A0A1D8PDV5	RAC1	Candida albicans (strain SC5314 / ATCC MYA-2876)	Rho family GTPase
A0A1D8PDW1	A0A1D8PDW1	orf19.13638	Candida albicans (strain SC5314 / ATCC MYA-2876)	Exosome non-catalytic core subunit
A0A1D8PDW2	A0A1D8PDW2	orf19.13613	Candida albicans (strain SC5314 / ATCC MYA-2876)	Putative oxidoreductase
A0A1D8PDW3	A0A1D8PDW3	orf19.13620	Candida albicans (strain SC5314 / ATCC MYA-2876)	TGc domain-containing protein
A0A1D8PDW6	A0A1D8PDW6	PCL7	Candida albicans (strain SC5314 / ATCC MYA-2876)	Pcl7p
A0A1D8PDW7	A0A1D8PDW7	orf19.13618	Candida albicans (strain SC5314 / ATCC MYA-2876)	FAD dependent oxidoreductase domain-containing protein
A0A1D8PDX3	A0A1D8PDX3	orf19.13615	Candida albicans (strain SC5314 / ATCC MYA-2876)	Uncharacterized protein
A0A1D8PDX5	A0A1D8PDX5	MMD1	Candida albicans (strain SC5314 / ATCC MYA-2876)	Isoleucine biosynthesis protein
A0A1D8PDX7	A0A1D8PDX7	orf19.13622	Candida albicans (strain SC5314 / ATCC MYA-2876)	Uncharacterized protein
A0A1D8PDX9	A0A1D8PDX9	orf19.13601	Candida albicans (strain SC5314 / ATCC MYA-2876)	CCR4-NOT core subunit
A0A1D8PDY0	A0A1D8PDY0	orf19.6225.1	Candida albicans (strain SC5314 / ATCC MYA-2876)	Uncharacterized protein
A0A1D8PDY7	A0A1D8PDY7	NPR1	Candida albicans (strain SC5314 / ATCC MYA-2876)	Serine/threonine protein kinase
A0A1D8PDZ1	A0A1D8PDZ1	RPL34B	Candida albicans (strain SC5314 / ATCC MYA-2876)	60S ribosomal protein L34-B
A0A1D8PDZ2	A0A1D8PDZ2	orf19.13592	Candida albicans (strain SC5314 / ATCC MYA-2876)	Uncharacterized protein
A0A1D8PDZ3	A0A1D8PDZ3	orf19.6198.1	Candida albicans (strain SC5314 / ATCC MYA-2876)	DUF1748-domain-containing protein
A0A1D8PDZ5	A0A1D8PDZ5	orf19.13574	Candida albicans (strain SC5314 / ATCC MYA-2876)	Elongator complex protein 5
A0A1D8PDZ7	A0A1D8PDZ7	orf19.11935	Candida albicans (strain SC5314 / ATCC MYA-2876)	Protein IBD2
A0A1D8PE03	A0A1D8PE03	orf19.4450.1	Candida albicans (strain SC5314 / ATCC MYA-2876)	Uncharacterized protein
A0A1D8PE04	A0A1D8PE04	ALG9	Candida albicans (strain SC5314 / ATCC MYA-2876)	Mannosyltransferase
A0A1D8PE08	A0A1D8PE08	TAF145	Candida albicans (strain SC5314 / ATCC MYA-2876)	Taf145p
A0A1D8PE13	A0A1D8PE13	orf19.11916	Candida albicans (strain SC5314 / ATCC MYA-2876)	Chromatin-remodeling ATPase
A0A1D8PE20	A0A1D8PE20	orf19.11901	Candida albicans (strain SC5314 / ATCC MYA-2876)	VASt domain-containing protein
A0A1D8PE25	A0A1D8PE25	PEX3	Candida albicans (strain SC5314 / ATCC MYA-2876)	Peroxisomal biogenesis factor 3
A0A1D8PE30	A0A1D8PE30	orf19.10312	Candida albicans (strain SC5314 / ATCC MYA-2876)	Pyridoxal phosphate homeostasis protein
A0A1D8PE35	A0A1D8PE35	HAP2	Candida albicans (strain SC5314 / ATCC MYA-2876)	Transcriptional activator HAP2
A0A1D8PE36	A0A1D8PE36	LHP1	Candida albicans (strain SC5314 / ATCC MYA-2876)	Lhp1p
A0A1D8PE37	A0A1D8PE37	ADE4	Candida albicans (strain SC5314 / ATCC MYA-2876)	Amidophosphoribosyltransferase
A0A1D8PE41	A0A1D8PE41	IST2	Candida albicans (strain SC5314 / ATCC MYA-2876)	Ist2p
A0A1D8PE45	A0A1D8PE45	orf19.12521	Candida albicans (strain SC5314 / ATCC MYA-2876)	Nicotinate-nucleotide pyrophosphorylase [carboxylating]
A0A1D8PE47	A0A1D8PE47	orf19.8812	Candida albicans (strain SC5314 / ATCC MYA-2876)	Nucleolar pre-ribosomal-associated protein 1 N-terminal domain-containing protein
A0A1D8PE53	A0A1D8PE53	SMI1	Candida albicans (strain SC5314 / ATCC MYA-2876)	Smi1p
A0A1D8PE54	A0A1D8PE54	BBC1	Candida albicans (strain SC5314 / ATCC MYA-2876)	Bbc1p
A0A1D8PE56	A0A1D8PE56	orf19.12514	Candida albicans (strain SC5314 / ATCC MYA-2876)	Uncharacterized protein
A0A1D8PE62	A0A1D8PE62	orf19.10314	Candida albicans (strain SC5314 / ATCC MYA-2876)	DNA polymerase alpha subunit B
A0A1D8PE63	A0A1D8PE63	GCS1	Candida albicans (strain SC5314 / ATCC MYA-2876)	Glutamate--cysteine ligase
A0A1D8PE66	A0A1D8PE66	ERD1	Candida albicans (strain SC5314 / ATCC MYA-2876)	Erd1p
A0A1D8PE67	A0A1D8PE67	ADE5:7	Candida albicans (strain SC5314 / ATCC MYA-2876)	Bifunctional aminoimidazole ribotide synthase/glycinamide ribotide synthase
A0A1D8PE69	A0A1D8PE69	orf19.5079.1	Candida albicans (strain SC5314 / ATCC MYA-2876)	NADH dehydrogenase [ubiquinone] 1 alpha subcomplex subunit 13
A0A1D8PE70	A0A1D8PE70	orf19.10302	Candida albicans (strain SC5314 / ATCC MYA-2876)	AP-2 complex subunit alpha
A0A1D8PE76	A0A1D8PE76	IRE1	Candida albicans (strain SC5314 / ATCC MYA-2876)	non-specific serine/threonine protein kinase
A0A1D8PE77	A0A1D8PE77	UBA2	Candida albicans (strain SC5314 / ATCC MYA-2876)	Ubiquitin-activating enzyme E1-like
A0A1D8PE78	A0A1D8PE78	orf19.8815	Candida albicans (strain SC5314 / ATCC MYA-2876)	Importin-alpha export receptor
A0A1D8PE79	A0A1D8PE79	orf19.12561	Candida albicans (strain SC5314 / ATCC MYA-2876)	Oxysterol-binding protein related protein
A0A1D8PE84	A0A1D8PE84	CDR4	Candida albicans (strain SC5314 / ATCC MYA-2876)	Cdr4p
A0A1D8PE85	A0A1D8PE85	BUD6	Candida albicans (strain SC5314 / ATCC MYA-2876)	Bud6p
A0A1D8PE86	A0A1D8PE86	orf19.12523	Candida albicans (strain SC5314 / ATCC MYA-2876)	Anaphase promoting complex subunit
A0A1D8PE87	A0A1D8PE87	NOT5	Candida albicans (strain SC5314 / ATCC MYA-2876)	General negative regulator of transcription subunit
A0A1D8PE91	A0A1D8PE91	LTP1	Candida albicans (strain SC5314 / ATCC MYA-2876)	acid phosphatase
A0A1D8PE95	A0A1D8PE95	orf19.12533	Candida albicans (strain SC5314 / ATCC MYA-2876)	Exosome complex protein
A0A1D8PE97	A0A1D8PE97	GCV2	Candida albicans (strain SC5314 / ATCC MYA-2876)	Glycine cleavage system P protein
A0A1D8PEA2	A0A1D8PEA2	DPM1	Candida albicans (strain SC5314 / ATCC MYA-2876)	Dolichol-phosphate mannosyltransferase subunit 1
A0A1D8PEA9	A0A1D8PEA9	orf19.12551	Candida albicans (strain SC5314 / ATCC MYA-2876)	TOG domain-containing protein
A0A1D8PEB0	A0A1D8PEB0	SAM4	Candida albicans (strain SC5314 / ATCC MYA-2876)	S-adenosylmethionine-homocysteine S-methyltransferase
A0A1D8PEB1	A0A1D8PEB1	PLB5	Candida albicans (strain SC5314 / ATCC MYA-2876)	Lysophospholipase
A0A1D8PEB3	A0A1D8PEB3	orf19.8014	Candida albicans (strain SC5314 / ATCC MYA-2876)	WD_REPEATS_REGION domain-containing protein
A0A1D8PEB4	A0A1D8PEB4	GCR3	Candida albicans (strain SC5314 / ATCC MYA-2876)	Gcr3p
A0A1D8PEB6	A0A1D8PEB6	SFH1	Candida albicans (strain SC5314 / ATCC MYA-2876)	Chromatin structure-remodeling complex subunit SFH1
A0A1D8PEB8	A0A1D8PEB8	orf19.5114.1	Candida albicans (strain SC5314 / ATCC MYA-2876)	Uncharacterized protein
A0A1D8PEC5	A0A1D8PEC5	MED15	Candida albicans (strain SC5314 / ATCC MYA-2876)	Mediator of RNA polymerase II transcription subunit 15
A0A1D8PED2	A0A1D8PED2	SWI6	Candida albicans (strain SC5314 / ATCC MYA-2876)	Transcriptional regulator
A0A1D8PED5	A0A1D8PED5	YMC2	Candida albicans (strain SC5314 / ATCC MYA-2876)	Ymc2p
A0A1D8PED9	A0A1D8PED9	FAD1	Candida albicans (strain SC5314 / ATCC MYA-2876)	FMN adenylyltransferase
A0A1D8PEE1	A0A1D8PEE1	orf19.12191	Candida albicans (strain SC5314 / ATCC MYA-2876)	ANK_REP_REGION domain-containing protein
A0A1D8PEE2	A0A1D8PEE2	orf19.12190	Candida albicans (strain SC5314 / ATCC MYA-2876)	Succinate dehydrogenase assembly factor 2, mitochondrial
A0A1D8PEE3	A0A1D8PEE3	AFG1	Candida albicans (strain SC5314 / ATCC MYA-2876)	Afg1p
A0A1D8PEE6	A0A1D8PEE6	orf19.12197	Candida albicans (strain SC5314 / ATCC MYA-2876)	Ornithine cyclodeaminase
A0A1D8PEE7	A0A1D8PEE7	CTR2	Candida albicans (strain SC5314 / ATCC MYA-2876)	Copper transport protein
A0A1D8PEE8	A0A1D8PEE8	orf19.12196	Candida albicans (strain SC5314 / ATCC MYA-2876)	Uncharacterized protein
A0A1D8PEF0	A0A1D8PEF0	HEM14	Candida albicans (strain SC5314 / ATCC MYA-2876)	Protoporphyrinogen oxidase
A0A1D8PEF4	A0A1D8PEF4	orf19.12206	Candida albicans (strain SC5314 / ATCC MYA-2876)	Phosphatidylinositol-3-phosphatase
A0A1D8PEF5	A0A1D8PEF5	orf19.12184	Candida albicans (strain SC5314 / ATCC MYA-2876)	Mtf2-like C-terminal domain-containing protein
A0A1D8PEF8	A0A1D8PEF8	orf19.12189	Candida albicans (strain SC5314 / ATCC MYA-2876)	Frequenin
A0A1D8PEF9	A0A1D8PEF9	PFK26	Candida albicans (strain SC5314 / ATCC MYA-2876)	Pfk26p
A0A1D8PEG2	A0A1D8PEG2	ZWF1	Candida albicans (strain SC5314 / ATCC MYA-2876)	Glucose-6-phosphate 1-dehydrogenase
A0A1D8PEG3	A0A1D8PEG3	KEX2	Candida albicans (strain SC5314 / ATCC MYA-2876)	Kexin
A0A1D8PEG9	A0A1D8PEG9	orf19.12211	Candida albicans (strain SC5314 / ATCC MYA-2876)	Uncharacterized protein
A0A1D8PEH3	A0A1D8PEH3	MSN4	Candida albicans (strain SC5314 / ATCC MYA-2876)	Stress-responsive transcriptional activator
A0A1D8PEH4	A0A1D8PEH4	orf19.12222	Candida albicans (strain SC5314 / ATCC MYA-2876)	4Fe-4S ferredoxin-type domain-containing protein
A0A1D8PEH5	A0A1D8PEH5	AOX2	Candida albicans (strain SC5314 / ATCC MYA-2876)	Alternative oxidase
A0A1D8PEI0	A0A1D8PEI0	orf19.12193	Candida albicans (strain SC5314 / ATCC MYA-2876)	Conserved oligomeric Golgi complex subunit 5
A0A1D8PEI2	A0A1D8PEI2	DAK2	Candida albicans (strain SC5314 / ATCC MYA-2876)	Dihydroxyacetone kinase
A0A1D8PEI3	A0A1D8PEI3	orf19.12210	Candida albicans (strain SC5314 / ATCC MYA-2876)	U2 snRNP complex subunit
A0A1D8PEI4	A0A1D8PEI4	CRP1	Candida albicans (strain SC5314 / ATCC MYA-2876)	Crp1p
A0A1D8PEI6	A0A1D8PEI6	ARG5:6	Candida albicans (strain SC5314 / ATCC MYA-2876)	Bifunctional acetylglutamate kinase/N-acetyl-gamma-glutamyl-phosphate reductase
A0A1D8PEJ4	A0A1D8PEJ4	orf19.12251	Candida albicans (strain SC5314 / ATCC MYA-2876)	J domain-containing protein
A0A1D8PEJ7	A0A1D8PEJ7	orf19.12243	Candida albicans (strain SC5314 / ATCC MYA-2876)	Basic amino acid transporter
A0A1D8PEJ8	A0A1D8PEJ8	GRP1	Candida albicans (strain SC5314 / ATCC MYA-2876)	Grp1p
A0A1D8PEJ9	A0A1D8PEJ9	orf19.4751.1	Candida albicans (strain SC5314 / ATCC MYA-2876)	NADH-ubiquinone oxidoreductase B12 subunit
A0A1D8PEK0	A0A1D8PEK0	orf19.12259	Candida albicans (strain SC5314 / ATCC MYA-2876)	Uncharacterized protein
A0A1D8PEK3	A0A1D8PEK3	FTH1	Candida albicans (strain SC5314 / ATCC MYA-2876)	Fth1p
A0A1D8PEK5	A0A1D8PEK5	orf19.12256	Candida albicans (strain SC5314 / ATCC MYA-2876)	RGS domain-containing protein
A0A1D8PEK6	A0A1D8PEK6	orf19.12264	Candida albicans (strain SC5314 / ATCC MYA-2876)	tRNA dimethylallyltransferase
A0A1D8PEK8	A0A1D8PEK8	orf19.12268	Candida albicans (strain SC5314 / ATCC MYA-2876)	DUF221-domain-containing protein
A0A1D8PEL1	A0A1D8PEL1	ERG12	Candida albicans (strain SC5314 / ATCC MYA-2876)	Mevalonate kinase
A0A1D8PEL3	A0A1D8PEL3	NUP188	Candida albicans (strain SC5314 / ATCC MYA-2876)	Nup188p
A0A1D8PEM3	A0A1D8PEM3	DOA1	Candida albicans (strain SC5314 / ATCC MYA-2876)	Doa1p
A0A1D8PEM5	A0A1D8PEM5	IDH1	Candida albicans (strain SC5314 / ATCC MYA-2876)	isocitrate dehydrogenase (NAD())
A0A1D8PEN1	A0A1D8PEN1	RAM2	Candida albicans (strain SC5314 / ATCC MYA-2876)	Bifunctional protein farnesyltransferase/protein geranylgeranyltransferase
A0A1D8PEN6	A0A1D8PEN6	PTC1	Candida albicans (strain SC5314 / ATCC MYA-2876)	Type 2C protein phosphatase
A0A1D8PEQ8	A0A1D8PEQ8	orf19.12328	Candida albicans (strain SC5314 / ATCC MYA-2876)	Acylglycerol lipase
A0A1D8PER8	A0A1D8PER8	ERO1	Candida albicans (strain SC5314 / ATCC MYA-2876)	ER oxidoreductin
A0A1D8PES2	A0A1D8PES2	PET100	Candida albicans (strain SC5314 / ATCC MYA-2876)	Pet100p
A0A1D8PES3	A0A1D8PES3	NTF2	Candida albicans (strain SC5314 / ATCC MYA-2876)	Nuclear transport factor 2
A0A1D8PES9	A0A1D8PES9	orf19.12358	Candida albicans (strain SC5314 / ATCC MYA-2876)	Uncharacterized protein
A0A1D8PET7	A0A1D8PET7	orf19.12353	Candida albicans (strain SC5314 / ATCC MYA-2876)	RRM domain-containing protein
A0A1D8PET9	A0A1D8PET9	orf19.12367	Candida albicans (strain SC5314 / ATCC MYA-2876)	Methyltransferase type 11 domain-containing protein
A0A1D8PEU2	A0A1D8PEU2	orf19.12368	Candida albicans (strain SC5314 / ATCC MYA-2876)	N-acetylglucosaminylphosphatidylinositol deacetylase
A0A1D8PEU5	A0A1D8PEU5	orf19.8600	Candida albicans (strain SC5314 / ATCC MYA-2876)	Fibronectin type-III domain-containing protein
A0A1D8PEU9	A0A1D8PEU9	orf19.12372	Candida albicans (strain SC5314 / ATCC MYA-2876)	Mid2 domain-containing protein
A0A1D8PEV4	A0A1D8PEV4	RPL44	Candida albicans (strain SC5314 / ATCC MYA-2876)	60S ribosomal protein L44
A0A1D8PEV5	A0A1D8PEV5	SAC1	Candida albicans (strain SC5314 / ATCC MYA-2876)	Phosphatidylinositol-3-phosphatase
A0A1D8PEV8	A0A1D8PEV8	orf19.8603	Candida albicans (strain SC5314 / ATCC MYA-2876)	Glycerophosphocholine acyltransferase 1
A0A1D8PEV9	A0A1D8PEV9	orf19.8604	Candida albicans (strain SC5314 / ATCC MYA-2876)	Mitochondrial 37S ribosomal protein MRPS5
A0A1D8PEW0	A0A1D8PEW0	orf19.8613	Candida albicans (strain SC5314 / ATCC MYA-2876)	Uncharacterized protein
A0A1D8PEW1;O74254	A0A1D8PEW1;O74254	GCA2;GAM1	Candida albicans (strain SC5314 / ATCC MYA-2876)	Gca2p;Glucoamylase 1
A0A1D8PEW3	A0A1D8PEW3	orf19.8611	Candida albicans (strain SC5314 / ATCC MYA-2876)	Uncharacterized protein
A0A1D8PEW7	A0A1D8PEW7	orf19.8608	Candida albicans (strain SC5314 / ATCC MYA-2876)	DOPA-dioxygenase
A0A1D8PEX2	A0A1D8PEX2	DJP1	Candida albicans (strain SC5314 / ATCC MYA-2876)	Djp1p
A0A1D8PEX3	A0A1D8PEX3	RPA190	Candida albicans (strain SC5314 / ATCC MYA-2876)	DNA-directed RNA polymerase subunit
A0A1D8PEX6	A0A1D8PEX6	APN2	Candida albicans (strain SC5314 / ATCC MYA-2876)	DNA-(Apurinic or apyrimidinic site) lyase
A0A1D8PEX7	A0A1D8PEX7	PEA2	Candida albicans (strain SC5314 / ATCC MYA-2876)	Pea2p
A0A1D8PEY4	A0A1D8PEY4	orf19.2343.1	Candida albicans (strain SC5314 / ATCC MYA-2876)	H()-transporting V0 sector ATPase subunit e
A0A1D8PEY6	A0A1D8PEY6	orf19.9889	Candida albicans (strain SC5314 / ATCC MYA-2876)	Tricalbin
A0A1D8PEY9	A0A1D8PEY9	RPS17B	Candida albicans (strain SC5314 / ATCC MYA-2876)	40S ribosomal protein S17B
A0A1D8PEZ0	A0A1D8PEZ0	ASR1	Candida albicans (strain SC5314 / ATCC MYA-2876)	Asr1p
A0A1D8PEZ3	A0A1D8PEZ3	orf19.9864	Candida albicans (strain SC5314 / ATCC MYA-2876)	Uncharacterized protein
A0A1D8PEZ5	A0A1D8PEZ5	orf19.9855	Candida albicans (strain SC5314 / ATCC MYA-2876)	NUC153 domain-containing protein
A0A1D8PEZ7	A0A1D8PEZ7	orf19.2318.1	Candida albicans (strain SC5314 / ATCC MYA-2876)	Uncharacterized protein
A0A1D8PEZ9	A0A1D8PEZ9	orf19.9869	Candida albicans (strain SC5314 / ATCC MYA-2876)	FAD dependent oxidoreductase domain-containing protein
A0A1D8PF08	A0A1D8PF08	RPL2	Candida albicans (strain SC5314 / ATCC MYA-2876)	60S ribosomal protein L2
A0A1D8PF11	A0A1D8PF11	RPL82	Candida albicans (strain SC5314 / ATCC MYA-2876)	60S ribosomal protein L8-A
A0A1D8PF12	A0A1D8PF12	orf19.9392	Candida albicans (strain SC5314 / ATCC MYA-2876)	Uncharacterized protein
A0A1D8PF14	A0A1D8PF14	orf19.9866	Candida albicans (strain SC5314 / ATCC MYA-2876)	SnoRNA-binding rRNA-processing protein
A0A1D8PF16	A0A1D8PF16	PET127	Candida albicans (strain SC5314 / ATCC MYA-2876)	Pet127p
A0A1D8PF19	A0A1D8PF19	HAP43	Candida albicans (strain SC5314 / ATCC MYA-2876)	Hap43p
A0A1D8PF20	A0A1D8PF20	RTG3	Candida albicans (strain SC5314 / ATCC MYA-2876)	Rtg3p
A0A1D8PF22	A0A1D8PF22	WBP1	Candida albicans (strain SC5314 / ATCC MYA-2876)	Dolichyl-diphosphooligosaccharide--protein glycosyltransferase subunit WBP1
A0A1D8PF23	A0A1D8PF23	ARL3	Candida albicans (strain SC5314 / ATCC MYA-2876)	Arf family GTPase
A0A1D8PF26	A0A1D8PF26	orf19.9882	Candida albicans (strain SC5314 / ATCC MYA-2876)	Selenoprotein O
A0A1D8PF30	A0A1D8PF30	orf19.9841	Candida albicans (strain SC5314 / ATCC MYA-2876)	Tubulin-binding prefolding complex subunit
A0A1D8PF32	A0A1D8PF32	CHO1	Candida albicans (strain SC5314 / ATCC MYA-2876)	CDP-diacylglycerol--serine O-phosphatidyltransferase
A0A1D8PF33	A0A1D8PF33	FGR39	Candida albicans (strain SC5314 / ATCC MYA-2876)	Fgr39p
A0A1D8PF34	A0A1D8PF34	PSP1	Candida albicans (strain SC5314 / ATCC MYA-2876)	Psp1p
A0A1D8PF42	A0A1D8PF42	orf19.8300	Candida albicans (strain SC5314 / ATCC MYA-2876)	Uncharacterized protein
A0A1D8PF45	A0A1D8PF45	RPL37B	Candida albicans (strain SC5314 / ATCC MYA-2876)	60S ribosomal protein L37-B
A0A1D8PF47	A0A1D8PF47	GIN1	Candida albicans (strain SC5314 / ATCC MYA-2876)	Chromatin-modulating protein
A0A1D8PF48	A0A1D8PF48	ERP5	Candida albicans (strain SC5314 / ATCC MYA-2876)	Erp5p
A0A1D8PF49	A0A1D8PF49	orf19.670.2	Candida albicans (strain SC5314 / ATCC MYA-2876)	Uncharacterized protein
A0A1D8PF50	A0A1D8PF50	NEP1	Candida albicans (strain SC5314 / ATCC MYA-2876)	18S rRNA pseudouridine methyltransferase
A0A1D8PF53	A0A1D8PF53	CTA3	Candida albicans (strain SC5314 / ATCC MYA-2876)	Cta3p
A0A1D8PF54	A0A1D8PF54	PHO84	Candida albicans (strain SC5314 / ATCC MYA-2876)	Phosphate transporter
A0A1D8PF56	A0A1D8PF56	GAR1	Candida albicans (strain SC5314 / ATCC MYA-2876)	H/ACA ribonucleoprotein complex subunit
A0A1D8PF57	A0A1D8PF57	RPL29	Candida albicans (strain SC5314 / ATCC MYA-2876)	60S ribosomal protein L29
A0A1D8PF61	A0A1D8PF61	orf19.9838	Candida albicans (strain SC5314 / ATCC MYA-2876)	Mannosylinositol phosphorylceramide synthase regulatory subunit
A0A1D8PF62	A0A1D8PF62	PLD1	Candida albicans (strain SC5314 / ATCC MYA-2876)	Phospholipase
A0A1D8PF63	A0A1D8PF63	orf19.8744	Candida albicans (strain SC5314 / ATCC MYA-2876)	Uncharacterized protein
A0A1D8PF67	A0A1D8PF67	TOS4	Candida albicans (strain SC5314 / ATCC MYA-2876)	Tos4p
A0A1D8PF68	A0A1D8PF68	SAM2	Candida albicans (strain SC5314 / ATCC MYA-2876)	S-adenosylmethionine synthase
A0A1D8PF69	A0A1D8PF69	orf19.8752	Candida albicans (strain SC5314 / ATCC MYA-2876)	Protein SVP26
A0A1D8PF73	A0A1D8PF73	orf19.8756	Candida albicans (strain SC5314 / ATCC MYA-2876)	EngB-type G domain-containing protein
A0A1D8PF76	A0A1D8PF76	orf19.8732	Candida albicans (strain SC5314 / ATCC MYA-2876)	ApbA_C domain-containing protein
A0A1D8PF79	A0A1D8PF79	GAD1	Candida albicans (strain SC5314 / ATCC MYA-2876)	Glutamate decarboxylase
A0A1D8PF81	A0A1D8PF81	CAS1	Candida albicans (strain SC5314 / ATCC MYA-2876)	DNA helicase
A0A1D8PF82	A0A1D8PF82	orf19.8737	Candida albicans (strain SC5314 / ATCC MYA-2876)	Uncharacterized protein
A0A1D8PF83	A0A1D8PF83	orf19.1146	Candida albicans (strain SC5314 / ATCC MYA-2876)	Uncharacterized protein
A0A1D8PF88	A0A1D8PF88	orf19.8733	Candida albicans (strain SC5314 / ATCC MYA-2876)	MICOS complex subunit
A0A1D8PF90	A0A1D8PF90	orf19.12746	Candida albicans (strain SC5314 / ATCC MYA-2876)	K Homology domain-containing protein
A0A1D8PF97	A0A1D8PF97	orf19.12739	Candida albicans (strain SC5314 / ATCC MYA-2876)	PH domain-containing protein
A0A1D8PFA3	A0A1D8PFA3	orf19.8751	Candida albicans (strain SC5314 / ATCC MYA-2876)	AB hydrolase-1 domain-containing protein
A0A1D8PFB0	A0A1D8PFB0	PXA2	Candida albicans (strain SC5314 / ATCC MYA-2876)	ATP-binding cassette long-chain fatty acid transporter
A0A1D8PFB7	A0A1D8PFB7	orf19.12714	Candida albicans (strain SC5314 / ATCC MYA-2876)	Autophagy-related protein 101
A0A1D8PFC1	A0A1D8PFC1	orf19.12703	Candida albicans (strain SC5314 / ATCC MYA-2876)	Putative alanine--tRNA ligase
A0A1D8PFC8	A0A1D8PFC8	TRP3	Candida albicans (strain SC5314 / ATCC MYA-2876)	Multifunctional tryptophan biosynthesis protein
A0A1D8PFD3	A0A1D8PFD3	SNT1	Candida albicans (strain SC5314 / ATCC MYA-2876)	Snt1p
A0A1D8PFD4	A0A1D8PFD4	ATP19	Candida albicans (strain SC5314 / ATCC MYA-2876)	F1F0 ATP synthase subunit k
A0A1D8PFD7	A0A1D8PFD7	orf19.12688	Candida albicans (strain SC5314 / ATCC MYA-2876)	Uncharacterized protein
A0A1D8PFE1	A0A1D8PFE1	CSI2	Candida albicans (strain SC5314 / ATCC MYA-2876)	Csi2p
A0A1D8PFE2	A0A1D8PFE2	orf19.68.2	Candida albicans (strain SC5314 / ATCC MYA-2876)	Ribonuclease P
A0A1D8PFE5	A0A1D8PFE5	RAX2	Candida albicans (strain SC5314 / ATCC MYA-2876)	Rax2p
A0A1D8PFE6	A0A1D8PFE6	CDC54	Candida albicans (strain SC5314 / ATCC MYA-2876)	DNA replication licensing factor MCM4
A0A1D8PFE8	A0A1D8PFE8	IRA2	Candida albicans (strain SC5314 / ATCC MYA-2876)	Ras GTPase activating protein
A0A1D8PFF0	A0A1D8PFF0	orf19.5225	Candida albicans (strain SC5314 / ATCC MYA-2876)	Uncharacterized protein
A0A1D8PFF4	A0A1D8PFF4	VPH2	Candida albicans (strain SC5314 / ATCC MYA-2876)	Vph2p
A0A1D8PFF7	A0A1D8PFF7	orf19.11247	Candida albicans (strain SC5314 / ATCC MYA-2876)	DUF1751 domain-containing protein
A0A1D8PFF9	A0A1D8PFF9	MMS2	Candida albicans (strain SC5314 / ATCC MYA-2876)	E2 ubiquitin-conjugating protein
A0A1D8PFG1	A0A1D8PFG1	orf19.11246	Candida albicans (strain SC5314 / ATCC MYA-2876)	Uncharacterized protein
A0A1D8PFG4	A0A1D8PFG4	RPL27A	Candida albicans (strain SC5314 / ATCC MYA-2876)	60S ribosomal protein L27-A
A0A1D8PFG6	A0A1D8PFG6	orf19.12692	Candida albicans (strain SC5314 / ATCC MYA-2876)	Uncharacterized protein
A0A1D8PFH1	A0A1D8PFH1	GSG1	Candida albicans (strain SC5314 / ATCC MYA-2876)	Gsg1p
A0A1D8PFH2	A0A1D8PFH2	orf19.13712	Candida albicans (strain SC5314 / ATCC MYA-2876)	Ribosome biosynthesis protein
A0A1D8PFH4	A0A1D8PFH4	SPA2	Candida albicans (strain SC5314 / ATCC MYA-2876)	Spa2p
A0A1D8PFH5	A0A1D8PFH5	PEP1	Candida albicans (strain SC5314 / ATCC MYA-2876)	Type I sorting receptor
A0A1D8PFH9	A0A1D8PFH9	orf19.12379	Candida albicans (strain SC5314 / ATCC MYA-2876)	WD_REPEATS_REGION domain-containing protein
A0A1D8PFI0	A0A1D8PFI0	orf19.12388	Candida albicans (strain SC5314 / ATCC MYA-2876)	Protein YIP
A0A1D8PFI3	A0A1D8PFI3	RBK1	Candida albicans (strain SC5314 / ATCC MYA-2876)	Ribokinase
A0A1D8PFI5	A0A1D8PFI5	orf19.13704	Candida albicans (strain SC5314 / ATCC MYA-2876)	USP domain-containing protein
A0A1D8PFJ8	A0A1D8PFJ8	orf19.13696	Candida albicans (strain SC5314 / ATCC MYA-2876)	DNA-directed RNA polymerases I, II, and III subunit RPABC1
A0A1D8PFJ9	A0A1D8PFJ9	OP4	Candida albicans (strain SC5314 / ATCC MYA-2876)	Op4p
A0A1D8PFK2	A0A1D8PFK2	orf19.4936.1	Candida albicans (strain SC5314 / ATCC MYA-2876)	Uncharacterized protein
A0A1D8PFK4	A0A1D8PFK4	MON2	Candida albicans (strain SC5314 / ATCC MYA-2876)	Mon2p
A0A1D8PFK5	A0A1D8PFK5	CHS3	Candida albicans (strain SC5314 / ATCC MYA-2876)	chitin synthase
A0A1D8PFL0	A0A1D8PFL0	orf19.12395	Candida albicans (strain SC5314 / ATCC MYA-2876)	Uncharacterized protein
A0A1D8PFL4	A0A1D8PFL4	orf19.4921.1	Candida albicans (strain SC5314 / ATCC MYA-2876)	Uncharacterized protein
A0A1D8PFL5	A0A1D8PFL5	FAD3	Candida albicans (strain SC5314 / ATCC MYA-2876)	Fad3p
A0A1D8PFL7	A0A1D8PFL7	RPN1	Candida albicans (strain SC5314 / ATCC MYA-2876)	26S proteasome regulatory subunit RPN1
A0A1D8PFL9	A0A1D8PFL9	RPL14	Candida albicans (strain SC5314 / ATCC MYA-2876)	60S ribosomal protein L14
A0A1D8PFM0	A0A1D8PFM0	orf19.4947	Candida albicans (strain SC5314 / ATCC MYA-2876)	DUF4149 domain-containing protein
A0A1D8PFM1	A0A1D8PFM1	MSH6	Candida albicans (strain SC5314 / ATCC MYA-2876)	DNA mismatch repair protein
A0A1D8PFM7	A0A1D8PFM7	orf19.12424	Candida albicans (strain SC5314 / ATCC MYA-2876)	FAR1 domain-containing protein
A0A1D8PFM9	A0A1D8PFM9	orf19.4952.1	Candida albicans (strain SC5314 / ATCC MYA-2876)	peptidylprolyl isomerase
A0A1D8PFN0	A0A1D8PFN0	ECM25	Candida albicans (strain SC5314 / ATCC MYA-2876)	Ecm25p
A0A1D8PFN4	A0A1D8PFN4	MPT5	Candida albicans (strain SC5314 / ATCC MYA-2876)	Mpt5p
A0A1D8PFN5	A0A1D8PFN5	orf19.12428	Candida albicans (strain SC5314 / ATCC MYA-2876)	Uncharacterized protein (Fragment)
A0A1D8PFN6	A0A1D8PFN6	SEC18	Candida albicans (strain SC5314 / ATCC MYA-2876)	Vesicular-fusion protein SEC18
A0A1D8PFP2	A0A1D8PFP2	ROB1	Candida albicans (strain SC5314 / ATCC MYA-2876)	Rob1p
A0A1D8PFP3	A0A1D8PFP3	KEM1	Candida albicans (strain SC5314 / ATCC MYA-2876)	5'-3' exoribonuclease 1
A0A1D8PFP9	A0A1D8PFP9	DAD1	Candida albicans (strain SC5314 / ATCC MYA-2876)	DASH complex subunit DAD1
A0A1D8PFQ0	A0A1D8PFQ0	NUP49	Candida albicans (strain SC5314 / ATCC MYA-2876)	FG-nucleoporin
A0A1D8PFR4	A0A1D8PFR4	ACT1	Candida albicans (strain SC5314 / ATCC MYA-2876)	Actin
A0A1D8PFS0	A0A1D8PFS0	orf19.5006.2	Candida albicans (strain SC5314 / ATCC MYA-2876)	SNAP receptor
A0A1D8PFS4	A0A1D8PFS4	GND1	Candida albicans (strain SC5314 / ATCC MYA-2876)	6-phosphogluconate dehydrogenase, decarboxylating
A0A1D8PFT1	A0A1D8PFT1	orf19.12489	Candida albicans (strain SC5314 / ATCC MYA-2876)	Divalent metal ion transporter
A0A1D8PFT9	A0A1D8PFT9	YPT52	Candida albicans (strain SC5314 / ATCC MYA-2876)	Rab family GTPase
A0A1D8PFU2	A0A1D8PFU2	orf19.7210	Candida albicans (strain SC5314 / ATCC MYA-2876)	Protein MEMO1
A0A1D8PFU3	A0A1D8PFU3	DOA4	Candida albicans (strain SC5314 / ATCC MYA-2876)	Ubiquitin carboxyl-terminal hydrolase
A0A1D8PFU6	A0A1D8PFU6	APL1	Candida albicans (strain SC5314 / ATCC MYA-2876)	AP complex subunit beta
A0A1D8PFU8	A0A1D8PFU8	orf19.7215.3	Candida albicans (strain SC5314 / ATCC MYA-2876)	10 kDa heat shock protein, mitochondrial
A0A1D8PFV0	A0A1D8PFV0	FTR1	Candida albicans (strain SC5314 / ATCC MYA-2876)	High-affinity iron permease
A0A1D8PFV1	A0A1D8PFV1	RPL4B	Candida albicans (strain SC5314 / ATCC MYA-2876)	60S ribosomal protein L4-B
A0A1D8PFV2	A0A1D8PFV2	FTR2	Candida albicans (strain SC5314 / ATCC MYA-2876)	Ftr2p
A0A1D8PFV4	A0A1D8PFV4	NPL3	Candida albicans (strain SC5314 / ATCC MYA-2876)	mRNA-binding protein
A0A1D8PFV6	A0A1D8PFV6	orf19.7244	Candida albicans (strain SC5314 / ATCC MYA-2876)	Fumarylacetoacetase-like C-terminal domain-containing protein
A0A1D8PFV7	A0A1D8PFV7	MDG1	Candida albicans (strain SC5314 / ATCC MYA-2876)	Mdg1p
A0A1D8PFV8	A0A1D8PFV8	orf19.7214	Candida albicans (strain SC5314 / ATCC MYA-2876)	17-beta-hydroxysteroid dehydrogenase-like protein
A0A1D8PFV9	A0A1D8PFV9	SET3	Candida albicans (strain SC5314 / ATCC MYA-2876)	Histone-binding protein
A0A1D8PFW1	A0A1D8PFW1	orf19.7223	Candida albicans (strain SC5314 / ATCC MYA-2876)	Protein-lysine N-methyltransferase
A0A1D8PFW3	A0A1D8PFW3	RSC8	Candida albicans (strain SC5314 / ATCC MYA-2876)	RSC chromatin remodeling complex component
A0A1D8PFW4	A0A1D8PFW4	IRR1	Candida albicans (strain SC5314 / ATCC MYA-2876)	Irr1p
A0A1D8PFW5	A0A1D8PFW5	orf19.7224	Candida albicans (strain SC5314 / ATCC MYA-2876)	RBR-type E3 ubiquitin transferase
A0A1D8PFW6	A0A1D8PFW6	orf19.7243	Candida albicans (strain SC5314 / ATCC MYA-2876)	Deoxycytidine monophosphate deaminase
A0A1D8PFW8	A0A1D8PFW8	orf19.7245	Candida albicans (strain SC5314 / ATCC MYA-2876)	tRNA-5-taurinomethyluridine 2-sulfurtransferase
A0A1D8PFW9	A0A1D8PFW9	NCR1	Candida albicans (strain SC5314 / ATCC MYA-2876)	Sphingolipid transporter
A0A1D8PFX2	A0A1D8PFX2	RPC10	Candida albicans (strain SC5314 / ATCC MYA-2876)	DNA-directed RNA polymerase core subunit
A0A1D8PFX4	A0A1D8PFX4	orf19.7256	Candida albicans (strain SC5314 / ATCC MYA-2876)	RNA-binding protein
A0A1D8PFX6	A0A1D8PFX6	DDI1	Candida albicans (strain SC5314 / ATCC MYA-2876)	DNA damage-inducible protein 1
A0A1D8PFX7	A0A1D8PFX7	orf19.7260	Candida albicans (strain SC5314 / ATCC MYA-2876)	NADP-dependent oxidoreductase domain-containing protein
A0A1D8PFX8	A0A1D8PFX8	GDI1	Candida albicans (strain SC5314 / ATCC MYA-2876)	Rab GDP dissociation inhibitor
A0A1D8PFY0	A0A1D8PFY0	orf19.7269	Candida albicans (strain SC5314 / ATCC MYA-2876)	Polyamine acetyltransferase
A0A1D8PFY3	A0A1D8PFY3	SAM35	Candida albicans (strain SC5314 / ATCC MYA-2876)	SAM complex subunit
A0A1D8PFY4	A0A1D8PFY4	CAALFM_C114520WA	Candida albicans (strain SC5314 / ATCC MYA-2876)	Uncharacterized protein
A0A1D8PFY5	A0A1D8PFY5	orf19.7263	Candida albicans (strain SC5314 / ATCC MYA-2876)	Putative Xaa-Pro dipeptidase
A0A1D8PFZ8	A0A1D8PFZ8	RPN11	Candida albicans (strain SC5314 / ATCC MYA-2876)	Proteasome regulatory particle lid subunit
A0A1D8PFZ9	A0A1D8PFZ9	MPP10	Candida albicans (strain SC5314 / ATCC MYA-2876)	U3 small nucleolar ribonucleoprotein protein MPP10
A0A1D8PG00	A0A1D8PG00	LEU5	Candida albicans (strain SC5314 / ATCC MYA-2876)	Coenzyme A transporter
A0A1D8PG01	A0A1D8PG01	EMC9	Candida albicans (strain SC5314 / ATCC MYA-2876)	Emc9p
A0A1D8PG06	A0A1D8PG06	NAT2	Candida albicans (strain SC5314 / ATCC MYA-2876)	Nat2p
A0A1D8PG09	A0A1D8PG09	STF2	Candida albicans (strain SC5314 / ATCC MYA-2876)	Stf2p
A0A1D8PG13	A0A1D8PG13	orf19.9659	Candida albicans (strain SC5314 / ATCC MYA-2876)	Transcription factor IIF subunit
A0A1D8PG14	A0A1D8PG14	MUQ1	Candida albicans (strain SC5314 / ATCC MYA-2876)	ethanolamine-phosphate cytidylyltransferase
A0A1D8PG16	A0A1D8PG16	RPL38	Candida albicans (strain SC5314 / ATCC MYA-2876)	60S ribosomal protein L38
A0A1D8PG18	A0A1D8PG18	HMA1	Candida albicans (strain SC5314 / ATCC MYA-2876)	tRNA threonylcarbamoyladenosine dehydratase
A0A1D8PG20	A0A1D8PG20	ARO8	Candida albicans (strain SC5314 / ATCC MYA-2876)	Bifunctional 2-aminoadipate transaminase/aromatic-amino-acid:2-oxoglutarate transaminase
A0A1D8PG26	A0A1D8PG26	orf19.9642	Candida albicans (strain SC5314 / ATCC MYA-2876)	Uncharacterized protein
A0A1D8PG31	A0A1D8PG31	orf19.9637	Candida albicans (strain SC5314 / ATCC MYA-2876)	ATP-dependent RNA helicase
A0A1D8PG36	A0A1D8PG36	orf19.9636	Candida albicans (strain SC5314 / ATCC MYA-2876)	V-SNARE coiled-coil homology domain-containing protein
A0A1D8PG37	A0A1D8PG37	orf19.9638	Candida albicans (strain SC5314 / ATCC MYA-2876)	Uncharacterized protein
A0A1D8PG39	A0A1D8PG39	orf19.9625	Candida albicans (strain SC5314 / ATCC MYA-2876)	MHD domain-containing protein
A0A1D8PG40	A0A1D8PG40	DPB4	Candida albicans (strain SC5314 / ATCC MYA-2876)	DNA polymerase epsilon noncatalytic subunit
A0A1D8PG44	A0A1D8PG44	POM152	Candida albicans (strain SC5314 / ATCC MYA-2876)	Pom152p
A0A1D8PG45	A0A1D8PG45	RSC58	Candida albicans (strain SC5314 / ATCC MYA-2876)	Uncharacterized protein
A0A1D8PG46	A0A1D8PG46	orf19.9614	Candida albicans (strain SC5314 / ATCC MYA-2876)	Scaffold protein Nfu/NifU N-terminal domain-containing protein
A0A1D8PG47	A0A1D8PG47	orf19.9615	Candida albicans (strain SC5314 / ATCC MYA-2876)	Uncharacterized protein
A0A1D8PG50	A0A1D8PG50	ATP18	Candida albicans (strain SC5314 / ATCC MYA-2876)	F1F0 ATP synthase subunit i
A0A1D8PG52	A0A1D8PG52	orf19.9623	Candida albicans (strain SC5314 / ATCC MYA-2876)	Uncharacterized protein
A0A1D8PG62	A0A1D8PG62	NPL6	Candida albicans (strain SC5314 / ATCC MYA-2876)	Npl6p
A0A1D8PG77	A0A1D8PG77	orf19.9599	Candida albicans (strain SC5314 / ATCC MYA-2876)	C2H2-type domain-containing protein
A0A1D8PG80	A0A1D8PG80	RFC5	Candida albicans (strain SC5314 / ATCC MYA-2876)	Replication factor C subunit 5
A0A1D8PG81	A0A1D8PG81	HGT7	Candida albicans (strain SC5314 / ATCC MYA-2876)	Hgt7p
A0A1D8PG82	A0A1D8PG82	HGT8	Candida albicans (strain SC5314 / ATCC MYA-2876)	Hgt8p
A0A1D8PG88	A0A1D8PG88	RSC4	Candida albicans (strain SC5314 / ATCC MYA-2876)	Bromo domain-containing protein
A0A1D8PG89	A0A1D8PG89	UBP13	Candida albicans (strain SC5314 / ATCC MYA-2876)	Ubiquitin carboxyl-terminal hydrolase
A0A1D8PG90	A0A1D8PG90	VPS24	Candida albicans (strain SC5314 / ATCC MYA-2876)	ESCRT-III subunit protein
A0A1D8PG94	A0A1D8PG94	orf19.9569	Candida albicans (strain SC5314 / ATCC MYA-2876)	Mitochondrial 54S ribosomal protein YmL47
A0A1D8PG96	A0A1D8PG96	KAR2	Candida albicans (strain SC5314 / ATCC MYA-2876)	Endoplasmic reticulum chaperone BiP
A0A1D8PGA1	A0A1D8PGA1	orf19.9558	Candida albicans (strain SC5314 / ATCC MYA-2876)	Vacuolar protein sorting-associated protein 54
A0A1D8PGA2	A0A1D8PGA2	REG1	Candida albicans (strain SC5314 / ATCC MYA-2876)	Protein phosphatase regulator
A0A1D8PGA3	A0A1D8PGA3	COX17	Candida albicans (strain SC5314 / ATCC MYA-2876)	Copper metallochaperone
A0A1D8PGA6	A0A1D8PGA6	RPN9	Candida albicans (strain SC5314 / ATCC MYA-2876)	Proteasome regulatory particle lid subunit
A0A1D8PGA7	A0A1D8PGA7	orf19.9552	Candida albicans (strain SC5314 / ATCC MYA-2876)	Fe2OG dioxygenase domain-containing protein
A0A1D8PGA8	A0A1D8PGA8	CHA1	Candida albicans (strain SC5314 / ATCC MYA-2876)	Cha1p
A0A1D8PGB0	A0A1D8PGB0	orf19.9553	Candida albicans (strain SC5314 / ATCC MYA-2876)	Nuclear pore protein
A0A1D8PGB2	A0A1D8PGB2	PEX12	Candida albicans (strain SC5314 / ATCC MYA-2876)	Peroxin-12
A0A1D8PGB7	A0A1D8PGB7	ENT2	Candida albicans (strain SC5314 / ATCC MYA-2876)	Epsin
A0A1D8PGB8	A0A1D8PGB8	orf19.9022	Candida albicans (strain SC5314 / ATCC MYA-2876)	Uncharacterized protein
A0A1D8PGC3	A0A1D8PGC3	orf19.9032	Candida albicans (strain SC5314 / ATCC MYA-2876)	General transcription and DNA repair factor IIH
A0A1D8PGD2	A0A1D8PGD2	orf19.9542	Candida albicans (strain SC5314 / ATCC MYA-2876)	Membrane protein PTM1
A0A1D8PGE0	A0A1D8PGE0	orf19.1448.1	Candida albicans (strain SC5314 / ATCC MYA-2876)	Dynein light chain
A0A1D8PGE2	A0A1D8PGE2	orf19.9549	Candida albicans (strain SC5314 / ATCC MYA-2876)	Transcription factor IIIC 90kDa subunit N-terminal domain-containing protein
A0A1D8PGE3	A0A1D8PGE3	RAD23	Candida albicans (strain SC5314 / ATCC MYA-2876)	UV excision repair protein RAD23
A0A1D8PGE9	A0A1D8PGE9	orf19.9033	Candida albicans (strain SC5314 / ATCC MYA-2876)	tRNA(Adenine34) deaminase
A0A1D8PGF0	A0A1D8PGF0	PLB4.5	Candida albicans (strain SC5314 / ATCC MYA-2876)	Lysophospholipase
A0A1D8PGF5	A0A1D8PGF5	PRP39	Candida albicans (strain SC5314 / ATCC MYA-2876)	Prp39p
A0A1D8PGF8	A0A1D8PGF8	MSB2	Candida albicans (strain SC5314 / ATCC MYA-2876)	Msb2p
A0A1D8PGG1	A0A1D8PGG1	ROD1	Candida albicans (strain SC5314 / ATCC MYA-2876)	Rod1p
A0A1D8PGG2	A0A1D8PGG2	orf19.9081	Candida albicans (strain SC5314 / ATCC MYA-2876)	Uncharacterized protein
A0A1D8PGG3	A0A1D8PGG3	REX2	Candida albicans (strain SC5314 / ATCC MYA-2876)	Rex2p
A0A1D8PGG5	A0A1D8PGG5	orf19.9089	Candida albicans (strain SC5314 / ATCC MYA-2876)	Vacuolar protein sorting-associated protein 74
A0A1D8PGG7	A0A1D8PGG7	SRD1	Candida albicans (strain SC5314 / ATCC MYA-2876)	Srd1p
A0A1D8PGH2	A0A1D8PGH2	orf19.9054	Candida albicans (strain SC5314 / ATCC MYA-2876)	FYVE-type domain-containing protein
A0A1D8PGH3	A0A1D8PGH3	orf19.9073	Candida albicans (strain SC5314 / ATCC MYA-2876)	Transcription factor domain-containing protein
A0A1D8PGH5	A0A1D8PGH5	RAD7	Candida albicans (strain SC5314 / ATCC MYA-2876)	UV-damaged DNA-binding protein
A0A1D8PGH6	A0A1D8PGH6	orf19.9109	Candida albicans (strain SC5314 / ATCC MYA-2876)	Zn(2) transporter
A0A1D8PGH7	A0A1D8PGH7	CTF1	Candida albicans (strain SC5314 / ATCC MYA-2876)	Ctf1p
A0A1D8PGI1	A0A1D8PGI1	orf19.9076	Candida albicans (strain SC5314 / ATCC MYA-2876)	Uncharacterized protein
A0A1D8PGI3	A0A1D8PGI3	orf19.9094	Candida albicans (strain SC5314 / ATCC MYA-2876)	Uncharacterized protein
A0A1D8PGI6	A0A1D8PGI6	orf19.9078	Candida albicans (strain SC5314 / ATCC MYA-2876)	Peptidyl-tRNA hydrolase
A0A1D8PGI8	A0A1D8PGI8	ARO3	Candida albicans (strain SC5314 / ATCC MYA-2876)	Phospho-2-dehydro-3-deoxyheptonate aldolase
A0A1D8PGI9	A0A1D8PGI9	orf19.9091	Candida albicans (strain SC5314 / ATCC MYA-2876)	Ubiquitin carboxyl-terminal hydrolase
A0A1D8PGJ1	A0A1D8PGJ1	TLG2	Candida albicans (strain SC5314 / ATCC MYA-2876)	Tlg2p
A0A1D8PGJ8	A0A1D8PGJ8	orf19.9108	Candida albicans (strain SC5314 / ATCC MYA-2876)	Uncharacterized protein
A0A1D8PGJ9	A0A1D8PGJ9	orf19.9123	Candida albicans (strain SC5314 / ATCC MYA-2876)	Uncharacterized protein
A0A1D8PGK4	A0A1D8PGK4	SNF2	Candida albicans (strain SC5314 / ATCC MYA-2876)	SWI/SNF catalytic subunit
A0A1D8PGK8	A0A1D8PGK8	OPI1	Candida albicans (strain SC5314 / ATCC MYA-2876)	Transcriptional regulator
A0A1D8PGL0	A0A1D8PGL0	orf19.9147	Candida albicans (strain SC5314 / ATCC MYA-2876)	TAFII55 protein conserved region domain-containing protein
A0A1D8PGL1	A0A1D8PGL1	orf19.9137	Candida albicans (strain SC5314 / ATCC MYA-2876)	Endoplasmic reticulum transmembrane protein
A0A1D8PGL4	A0A1D8PGL4	orf19.9146	Candida albicans (strain SC5314 / ATCC MYA-2876)	Cation-transporting ATPase
A0A1D8PGL6	A0A1D8PGL6	ENT3	Candida albicans (strain SC5314 / ATCC MYA-2876)	Ent3p
A0A1D8PGL7	A0A1D8PGL7	SAC3	Candida albicans (strain SC5314 / ATCC MYA-2876)	Nuclear mRNA export factor
A0A1D8PGL8	A0A1D8PGL8	ZRC1	Candida albicans (strain SC5314 / ATCC MYA-2876)	Zn(2) transporter
A0A1D8PGM1	A0A1D8PGM1	orf19.9149	Candida albicans (strain SC5314 / ATCC MYA-2876)	RING-type domain-containing protein
A0A1D8PGM4	A0A1D8PGM4	UTP22	Candida albicans (strain SC5314 / ATCC MYA-2876)	U3 small nucleolar RNA-associated protein 22
A0A1D8PGN0	A0A1D8PGN0	VAM6	Candida albicans (strain SC5314 / ATCC MYA-2876)	CNH domain-containing protein
A0A1D8PGN5	A0A1D8PGN5	ZRT2	Candida albicans (strain SC5314 / ATCC MYA-2876)	Low-affinity Zn(2) transporter
A0A1D8PGN7	A0A1D8PGN7	HPT1	Candida albicans (strain SC5314 / ATCC MYA-2876)	Hypoxanthine phosphoribosyltransferase
A0A1D8PGN9	A0A1D8PGN9	orf19.13256	Candida albicans (strain SC5314 / ATCC MYA-2876)	Importin N-terminal domain-containing protein
A0A1D8PGP2	A0A1D8PGP2	UTP21	Candida albicans (strain SC5314 / ATCC MYA-2876)	rRNA-processing protein
A0A1D8PGP3	A0A1D8PGP3	PDR17	Candida albicans (strain SC5314 / ATCC MYA-2876)	Pdr17p
A0A1D8PGP5	A0A1D8PGP5	orf19.9161	Candida albicans (strain SC5314 / ATCC MYA-2876)	Succinate dehydrogenase assembly factor 4, mitochondrial
A0A1D8PGP8	A0A1D8PGP8	orf19.5825.1	Candida albicans (strain SC5314 / ATCC MYA-2876)	Protein transport protein YOS1
A0A1D8PGQ1	A0A1D8PGQ1	CAALFM_C202670CA	Candida albicans (strain SC5314 / ATCC MYA-2876)	Topoisomerase I damage affected protein 2
A0A1D8PGQ5	A0A1D8PGQ5	orf19.13235	Candida albicans (strain SC5314 / ATCC MYA-2876)	AN1-type domain-containing protein
A0A1D8PGR0	A0A1D8PGR0	BNA31	Candida albicans (strain SC5314 / ATCC MYA-2876)	Kynurenine--oxoglutarate transaminase
A0A1D8PGR1	A0A1D8PGR1	TSR3	Candida albicans (strain SC5314 / ATCC MYA-2876)	18S rRNA aminocarboxypropyltransferase
A0A1D8PGR5	A0A1D8PGR5	orf19.9151	Candida albicans (strain SC5314 / ATCC MYA-2876)	S1 motif domain-containing protein
A0A1D8PGR6	A0A1D8PGR6	HYU1	Candida albicans (strain SC5314 / ATCC MYA-2876)	5-oxoprolinase
A0A1D8PGR8	A0A1D8PGR8	orf19.13250	Candida albicans (strain SC5314 / ATCC MYA-2876)	RRM domain-containing protein
A0A1D8PGS2	A0A1D8PGS2	MET1	Candida albicans (strain SC5314 / ATCC MYA-2876)	precorrin-2 dehydrogenase
A0A1D8PGS5	A0A1D8PGS5	IDH2	Candida albicans (strain SC5314 / ATCC MYA-2876)	isocitrate dehydrogenase (NAD())
A0A1D8PGS6	A0A1D8PGS6	orf19.13239	Candida albicans (strain SC5314 / ATCC MYA-2876)	Trafficking protein particle complex subunit BET3
A0A1D8PGS7	A0A1D8PGS7	ADE8	Candida albicans (strain SC5314 / ATCC MYA-2876)	phosphoribosylglycinamide formyltransferase 1
A0A1D8PGT0	A0A1D8PGT0	orf19.13205	Candida albicans (strain SC5314 / ATCC MYA-2876)	Protein-arginine N-methyltransferase
A0A1D8PGT1	A0A1D8PGT1	orf19.13204	Candida albicans (strain SC5314 / ATCC MYA-2876)	Putative carboxylic ester hydrolase
A0A1D8PGT3	A0A1D8PGT3	TOM1	Candida albicans (strain SC5314 / ATCC MYA-2876)	HECT-type E3 ubiquitin transferase
A0A1D8PGT5	A0A1D8PGT5	ALD5	Candida albicans (strain SC5314 / ATCC MYA-2876)	Aldehyde dehydrogenase (NAD(P)())
A0A1D8PGU0	A0A1D8PGU0	LHS1	Candida albicans (strain SC5314 / ATCC MYA-2876)	Hsp70 family chaperone
A0A1D8PGU2	A0A1D8PGU2	FEN12	Candida albicans (strain SC5314 / ATCC MYA-2876)	Elongation of fatty acids protein
A0A1D8PGU4	A0A1D8PGU4	HEM2	Candida albicans (strain SC5314 / ATCC MYA-2876)	Delta-aminolevulinic acid dehydratase
A0A1D8PGU5	A0A1D8PGU5	orf19.8494	Candida albicans (strain SC5314 / ATCC MYA-2876)	Uncharacterized protein
A0A1D8PGU6	A0A1D8PGU6	orf19.8513	Candida albicans (strain SC5314 / ATCC MYA-2876)	Uncharacterized protein
A0A1D8PGV7	A0A1D8PGV7	NSP1	Candida albicans (strain SC5314 / ATCC MYA-2876)	FG-nucleoporin
A0A1D8PGV8	A0A1D8PGV8	orf19.909.1	Candida albicans (strain SC5314 / ATCC MYA-2876)	ATP synthase subunit K, mitochondrial
A0A1D8PGW7	A0A1D8PGW7	orf19.8483	Candida albicans (strain SC5314 / ATCC MYA-2876)	MIF4G domain-containing protein
A0A1D8PGW9	A0A1D8PGW9	orf19.8470	Candida albicans (strain SC5314 / ATCC MYA-2876)	Amidase
A0A1D8PGX0	A0A1D8PGX0	orf19.13230	Candida albicans (strain SC5314 / ATCC MYA-2876)	S-adenosylmethionine-dependent methyltransferase
A0A1D8PGX4	A0A1D8PGX4	orf19.8518	Candida albicans (strain SC5314 / ATCC MYA-2876)	Solute carrier family 66 member 3
A0A1D8PGX7	A0A1D8PGX7	orf19.8499	Candida albicans (strain SC5314 / ATCC MYA-2876)	SED5-binding protein 3
A0A1D8PGY0	A0A1D8PGY0	RPL21A	Candida albicans (strain SC5314 / ATCC MYA-2876)	60S ribosomal protein L21-A
A0A1D8PGY1	A0A1D8PGY1	orf19.8458	Candida albicans (strain SC5314 / ATCC MYA-2876)	Diphthine--ammonia ligase
A0A1D8PGY4	A0A1D8PGY4	STE11	Candida albicans (strain SC5314 / ATCC MYA-2876)	Mitogen-activated protein kinase kinase kinase
A0A1D8PGY6	A0A1D8PGY6	orf19.8461	Candida albicans (strain SC5314 / ATCC MYA-2876)	Protein CASP
A0A1D8PGY8	A0A1D8PGY8	RPS9B	Candida albicans (strain SC5314 / ATCC MYA-2876)	40S ribosomal protein S9B
A0A1D8PGZ0	A0A1D8PGZ0	orf19.8463	Candida albicans (strain SC5314 / ATCC MYA-2876)	Phosphoprotein phosphatase
A0A1D8PGZ1	A0A1D8PGZ1	orf19.8498	Candida albicans (strain SC5314 / ATCC MYA-2876)	UNC-45/Cro1/She4 central domain-containing protein
A0A1D8PGZ4	A0A1D8PGZ4	orf19.8456	Candida albicans (strain SC5314 / ATCC MYA-2876)	Uncharacterized protein
A0A1D8PGZ6	A0A1D8PGZ6	orf19.8455	Candida albicans (strain SC5314 / ATCC MYA-2876)	Ino eighty subunit 1
A0A1D8PGZ7	A0A1D8PGZ7	GPI13	Candida albicans (strain SC5314 / ATCC MYA-2876)	GPI ethanolamine phosphate transferase 3
A0A1D8PH00	A0A1D8PH00	ASR3	Candida albicans (strain SC5314 / ATCC MYA-2876)	Asr3p
A0A1D8PH05	A0A1D8PH05	SNF6	Candida albicans (strain SC5314 / ATCC MYA-2876)	Uncharacterized protein
A0A1D8PH07	A0A1D8PH07	orf19.8447	Candida albicans (strain SC5314 / ATCC MYA-2876)	Uncharacterized protein
A0A1D8PH08	A0A1D8PH08	COX6	Candida albicans (strain SC5314 / ATCC MYA-2876)	Cytochrome c oxidase subunit 6, mitochondrial
A0A1D8PH10	A0A1D8PH10	orf19.8466	Candida albicans (strain SC5314 / ATCC MYA-2876)	Protein kinase
A0A1D8PH11	A0A1D8PH11	DCK1	Candida albicans (strain SC5314 / ATCC MYA-2876)	Dck1p
A0A1D8PH13	A0A1D8PH13	GCD7	Candida albicans (strain SC5314 / ATCC MYA-2876)	Translation initiation factor eIF2B subunit beta
A0A1D8PH17	A0A1D8PH17	VMA7	Candida albicans (strain SC5314 / ATCC MYA-2876)	V-type proton ATPase subunit F
A0A1D8PH18	A0A1D8PH18	INO4	Candida albicans (strain SC5314 / ATCC MYA-2876)	Ino4p
A0A1D8PH20	A0A1D8PH20	orf19.836.1	Candida albicans (strain SC5314 / ATCC MYA-2876)	Small nuclear ribonucleoprotein G
A0A1D8PH21	A0A1D8PH21	RPL36	Candida albicans (strain SC5314 / ATCC MYA-2876)	60S ribosomal protein L36
A0A1D8PH22	A0A1D8PH22	VPS36	Candida albicans (strain SC5314 / ATCC MYA-2876)	Vacuolar protein-sorting-associated protein 36
A0A1D8PH25	A0A1D8PH25	orf19.8431	Candida albicans (strain SC5314 / ATCC MYA-2876)	Uncharacterized protein
A0A1D8PH30	A0A1D8PH30	orf19.8428	Candida albicans (strain SC5314 / ATCC MYA-2876)	Rpd3L histone deacetylase complex subunit
A0A1D8PH31	A0A1D8PH31	TAF14	Candida albicans (strain SC5314 / ATCC MYA-2876)	TATA-binding protein-associated factor
A0A1D8PH37	A0A1D8PH37	orf19.8422	Candida albicans (strain SC5314 / ATCC MYA-2876)	Mitochondrial carrier protein
A0A1D8PH39	A0A1D8PH39	orf19.804.1	Candida albicans (strain SC5314 / ATCC MYA-2876)	Uncharacterized protein
A0A1D8PH42	A0A1D8PH42	BAT21	Candida albicans (strain SC5314 / ATCC MYA-2876)	Branched-chain-amino-acid aminotransferase
A0A1D8PH47	A0A1D8PH47	orf19.1592	Candida albicans (strain SC5314 / ATCC MYA-2876)	Uncharacterized protein
A0A1D8PH52	A0A1D8PH52	ERG10	Candida albicans (strain SC5314 / ATCC MYA-2876)	Acetyl-CoA acetyltransferase
A0A1D8PH53	A0A1D8PH53	CAK1	Candida albicans (strain SC5314 / ATCC MYA-2876)	Cyclin-dependent protein kinase-activating kinase
A0A1D8PH55	A0A1D8PH55	UGA1	Candida albicans (strain SC5314 / ATCC MYA-2876)	4-aminobutyrate aminotransferase
A0A1D8PH56	A0A1D8PH56	orf19.11991	Candida albicans (strain SC5314 / ATCC MYA-2876)	Folylpolyglutamate synthase
A0A1D8PH63	A0A1D8PH63	GDT1	Candida albicans (strain SC5314 / ATCC MYA-2876)	GDT1 family protein
A0A1D8PH67	A0A1D8PH67	orf19.11980	Candida albicans (strain SC5314 / ATCC MYA-2876)	Enoyl reductase (ER) domain-containing protein
A0A1D8PH70	A0A1D8PH70	orf19.11978	Candida albicans (strain SC5314 / ATCC MYA-2876)	DNA-binding ATPase
A0A1D8PH71	A0A1D8PH71	SNU114	Candida albicans (strain SC5314 / ATCC MYA-2876)	U5 snRNP GTPase
A0A1D8PH72	A0A1D8PH72	orf19.11968	Candida albicans (strain SC5314 / ATCC MYA-2876)	Uncharacterized protein
A0A1D8PH73	A0A1D8PH73	orf19.11964	Candida albicans (strain SC5314 / ATCC MYA-2876)	Uncharacterized protein
A0A1D8PH74	A0A1D8PH74	RIM11	Candida albicans (strain SC5314 / ATCC MYA-2876)	Serine/threonine protein kinase
A0A1D8PH76	A0A1D8PH76	orf19.7818	Candida albicans (strain SC5314 / ATCC MYA-2876)	Uncharacterized protein
A0A1D8PH77	A0A1D8PH77	orf19.7823	Candida albicans (strain SC5314 / ATCC MYA-2876)	Uncharacterized protein
A0A1D8PH78	A0A1D8PH78	ERG20	Candida albicans (strain SC5314 / ATCC MYA-2876)	Farnesyl pyrophosphate synthase
A0A1D8PH80	A0A1D8PH80	RPB4	Candida albicans (strain SC5314 / ATCC MYA-2876)	DNA-directed RNA polymerase II subunit
A0A1D8PH81	A0A1D8PH81	YAK1	Candida albicans (strain SC5314 / ATCC MYA-2876)	Serine/threonine protein kinase
A0A1D8PH84	A0A1D8PH84	orf19.7793	Candida albicans (strain SC5314 / ATCC MYA-2876)	Uncharacterized protein
A0A1D8PH86	A0A1D8PH86	orf19.7824	Candida albicans (strain SC5314 / ATCC MYA-2876)	Uncharacterized protein
A0A1D8PH87	A0A1D8PH87	FGR51	Candida albicans (strain SC5314 / ATCC MYA-2876)	Fgr51p
A0A1D8PH88	A0A1D8PH88	ARH2	Candida albicans (strain SC5314 / ATCC MYA-2876)	NADPH-adrenodoxin reductase (Fragment)
A0A1D8PH89	A0A1D8PH89	orf19.4127	Candida albicans (strain SC5314 / ATCC MYA-2876)	SH3 domain-containing protein
A0A1D8PH91	A0A1D8PH91	orf19.7816	Candida albicans (strain SC5314 / ATCC MYA-2876)	Mitochondrial 37S ribosomal protein MRP51
A0A1D8PH92	A0A1D8PH92	orf19.11019	Candida albicans (strain SC5314 / ATCC MYA-2876)	Uncharacterized protein
A0A1D8PH93	A0A1D8PH93	orf19.11979	Candida albicans (strain SC5314 / ATCC MYA-2876)	DUF1014-domain-containing protein
A0A1D8PH96	A0A1D8PH96	RHO3	Candida albicans (strain SC5314 / ATCC MYA-2876)	Rho family GTPase
A0A1D8PH98	A0A1D8PH98	ITR1	Candida albicans (strain SC5314 / ATCC MYA-2876)	Myo-inositol transporter 1
A0A1D8PH99	A0A1D8PH99	orf19.4123	Candida albicans (strain SC5314 / ATCC MYA-2876)	THO complex subunit 2
A0A1D8PHA0	A0A1D8PHA0	orf19.7812	Candida albicans (strain SC5314 / ATCC MYA-2876)	RNA 2-O ribose methyltransferase substrate binding domain-containing protein
A0A1D8PHA2	A0A1D8PHA2	QCR8	Candida albicans (strain SC5314 / ATCC MYA-2876)	Cytochrome b-c1 complex subunit 8
A0A1D8PHA3	A0A1D8PHA3	CYT1	Candida albicans (strain SC5314 / ATCC MYA-2876)	Ubiquinol--cytochrome-c reductase catalytic subunit
A0A1D8PHB1	A0A1D8PHB1	BUD14	Candida albicans (strain SC5314 / ATCC MYA-2876)	Protein phosphatase regulator
A0A1D8PHB8	A0A1D8PHB8	LEM3	Candida albicans (strain SC5314 / ATCC MYA-2876)	Lem3p
A0A1D8PHC4	A0A1D8PHC4	orf19.11031	Candida albicans (strain SC5314 / ATCC MYA-2876)	PUM-HD domain-containing protein
A0A1D8PHC5	A0A1D8PHC5	orf19.11035	Candida albicans (strain SC5314 / ATCC MYA-2876)	Nucleoporin
A0A1D8PHC9	A0A1D8PHC9	AAT1	Candida albicans (strain SC5314 / ATCC MYA-2876)	Aspartate transaminase
A0A1D8PHD1	A0A1D8PHD1	orf19.11040	Candida albicans (strain SC5314 / ATCC MYA-2876)	Importin N-terminal domain-containing protein
A0A1D8PHD2	A0A1D8PHD2	CDC7	Candida albicans (strain SC5314 / ATCC MYA-2876)	Serine/threonine protein kinase
A0A1D8PHD8	A0A1D8PHD8	RPC40	Candida albicans (strain SC5314 / ATCC MYA-2876)	DNA-directed RNA polymerases I and III subunit RPAC1
A0A1D8PHE0	A0A1D8PHE0	orf19.11043	Candida albicans (strain SC5314 / ATCC MYA-2876)	Mitochondrial 37S ribosomal protein MRPS35
A0A1D8PHE3	A0A1D8PHE3	orf19.3577.1	Candida albicans (strain SC5314 / ATCC MYA-2876)	Cx9C motif-containing protein 4, mitochondrial
A0A1D8PHE5	A0A1D8PHE5	orf19.6867	Candida albicans (strain SC5314 / ATCC MYA-2876)	Cytochrome b5 heme-binding domain-containing protein
A0A1D8PHE6	A0A1D8PHE6	orf19.11012	Candida albicans (strain SC5314 / ATCC MYA-2876)	Altered inheritance rate of mitochondria protein 29
A0A1D8PHF1	A0A1D8PHF1	orf19.14156	Candida albicans (strain SC5314 / ATCC MYA-2876)	U1 snRNP complex subunit
A0A1D8PHF5	A0A1D8PHF5	RPL31B	Candida albicans (strain SC5314 / ATCC MYA-2876)	60S ribosomal protein L31-B
A0A1D8PHF8	A0A1D8PHF8	WH11	Candida albicans (strain SC5314 / ATCC MYA-2876)	Wh11p
A0A1D8PHF9	A0A1D8PHF9	orf19.11067	Candida albicans (strain SC5314 / ATCC MYA-2876)	RanBD1 domain-containing protein
A0A1D8PHG1	A0A1D8PHG1	orf19.14172	Candida albicans (strain SC5314 / ATCC MYA-2876)	Oxysterol-binding protein
A0A1D8PHG7	A0A1D8PHG7	MKK2	Candida albicans (strain SC5314 / ATCC MYA-2876)	Mitogen-activated protein kinase kinase
A0A1D8PHG8	A0A1D8PHG8	orf19.11056	Candida albicans (strain SC5314 / ATCC MYA-2876)	Uncharacterized protein
A0A1D8PHG9	A0A1D8PHG9	orf19.14182	Candida albicans (strain SC5314 / ATCC MYA-2876)	GRIP domain-containing protein
A0A1D8PHH0	A0A1D8PHH0	EFM4	Candida albicans (strain SC5314 / ATCC MYA-2876)	Protein-lysine N-methyltransferase EFM4
A0A1D8PHH2	A0A1D8PHH2	PNG2	Candida albicans (strain SC5314 / ATCC MYA-2876)	Png2p
A0A1D8PHH4	A0A1D8PHH4	RPL33A	Candida albicans (strain SC5314 / ATCC MYA-2876)	60S ribosomal protein L33-A
A0A1D8PHH7	A0A1D8PHH7	IDP1	Candida albicans (strain SC5314 / ATCC MYA-2876)	Isocitrate dehydrogenase [NADP]
A0A1D8PHH9	A0A1D8PHH9	orf19.12680	Candida albicans (strain SC5314 / ATCC MYA-2876)	CID domain-containing protein
A0A1D8PHI0	A0A1D8PHI0	RFC1	Candida albicans (strain SC5314 / ATCC MYA-2876)	Replication factor C subunit 1
A0A1D8PHI5	A0A1D8PHI5	COX9	Candida albicans (strain SC5314 / ATCC MYA-2876)	Cytochrome c oxidase subunit 9, mitochondrial
A0A1D8PHI7	A0A1D8PHI7	orf19.14175	Candida albicans (strain SC5314 / ATCC MYA-2876)	Ribosome biogenesis protein NOP53
A0A1D8PHJ1	A0A1D8PHJ1	orf19.11599	Candida albicans (strain SC5314 / ATCC MYA-2876)	Uncharacterized protein
A0A1D8PHJ3	A0A1D8PHJ3	COX8	Candida albicans (strain SC5314 / ATCC MYA-2876)	Cytochrome c oxidase subunit 8, mitochondrial
A0A1D8PHJ4	A0A1D8PHJ4	orf19.12685	Candida albicans (strain SC5314 / ATCC MYA-2876)	Acyl-CoA thioesterase II
A0A1D8PHJ7	A0A1D8PHJ7	CNT	Candida albicans (strain SC5314 / ATCC MYA-2876)	Cntp
A0A1D8PHL1	A0A1D8PHL1	FAA2-1	Candida albicans (strain SC5314 / ATCC MYA-2876)	Faa2-1p
A0A1D8PHL7	A0A1D8PHL7	ATP14	Candida albicans (strain SC5314 / ATCC MYA-2876)	F1F0 ATP synthase subunit h
A0A1D8PHL8	A0A1D8PHL8	ECM17	Candida albicans (strain SC5314 / ATCC MYA-2876)	Sulfite reductase (NADPH) subunit beta
A0A1D8PHM2	A0A1D8PHM2	orf19.11593	Candida albicans (strain SC5314 / ATCC MYA-2876)	Nudix hydrolase domain-containing protein
A0A1D8PHN4	A0A1D8PHN4	orf19.12946	Candida albicans (strain SC5314 / ATCC MYA-2876)	Uncharacterized protein
A0A1D8PHP1	A0A1D8PHP1	SCP1	Candida albicans (strain SC5314 / ATCC MYA-2876)	Scp1p
A0A1D8PHP3	A0A1D8PHP3	SMD2	Candida albicans (strain SC5314 / ATCC MYA-2876)	Small nuclear ribonucleoprotein Sm D2
A0A1D8PHP4	A0A1D8PHP4	orf19.7709	Candida albicans (strain SC5314 / ATCC MYA-2876)	Conserved oligomeric Golgi complex subunit 8
A0A1D8PHP8	A0A1D8PHP8	FRP3	Candida albicans (strain SC5314 / ATCC MYA-2876)	Putative ammonium permease
A0A1D8PHQ0	A0A1D8PHQ0	orf19.81	Candida albicans (strain SC5314 / ATCC MYA-2876)	Exosome non-catalytic core subunit
A0A1D8PHQ3	A0A1D8PHQ3	orf19.36.1	Candida albicans (strain SC5314 / ATCC MYA-2876)	Uncharacterized protein
A0A1D8PHQ5	A0A1D8PHQ5	orf19.8876	Candida albicans (strain SC5314 / ATCC MYA-2876)	U4/U6-U5 snRNP complex subunit
A0A1D8PHQ6	A0A1D8PHQ6	GRE2	Candida albicans (strain SC5314 / ATCC MYA-2876)	Gre2p
A0A1D8PHR0	A0A1D8PHR0	VAS1	Candida albicans (strain SC5314 / ATCC MYA-2876)	valine--tRNA ligase
A0A1D8PHR2	A0A1D8PHR2	orf19.9770	Candida albicans (strain SC5314 / ATCC MYA-2876)	ADF-H domain-containing protein
A0A1D8PHR4	A0A1D8PHR4	LTE1	Candida albicans (strain SC5314 / ATCC MYA-2876)	Mitotic regulator
A0A1D8PHR5	A0A1D8PHR5	PST1	Candida albicans (strain SC5314 / ATCC MYA-2876)	Pst1p
A0A1D8PHR9	A0A1D8PHR9	YPT72	Candida albicans (strain SC5314 / ATCC MYA-2876)	Rab family GTPase
A0A1D8PHS1	A0A1D8PHS1	orf19.9779.1	Candida albicans (strain SC5314 / ATCC MYA-2876)	Ribosome biogenesis protein SLX9
A0A1D8PHS4	A0A1D8PHS4	orf19.9796	Candida albicans (strain SC5314 / ATCC MYA-2876)	ANK_REP_REGION domain-containing protein
A0A1D8PHT4	A0A1D8PHT4	SNF12	Candida albicans (strain SC5314 / ATCC MYA-2876)	SWIB domain-containing protein
A0A1D8PHT8	A0A1D8PHT8	orf19.9806	Candida albicans (strain SC5314 / ATCC MYA-2876)	Uncharacterized protein
A0A1D8PHT9	A0A1D8PHT9	OLE2	Candida albicans (strain SC5314 / ATCC MYA-2876)	Acyl-CoA desaturase
A0A1D8PHU0	A0A1D8PHU0	orf19.9799	Candida albicans (strain SC5314 / ATCC MYA-2876)	Mitochondrial 54S ribosomal protein MRPL50
A0A1D8PHU1	A0A1D8PHU1	TPK2	Candida albicans (strain SC5314 / ATCC MYA-2876)	cAMP-dependent protein kinase catalytic subunit
A0A1D8PHU2	A0A1D8PHU2	orf19.9818	Candida albicans (strain SC5314 / ATCC MYA-2876)	Proteasome assembly chaperone 2
A0A1D8PHU3	A0A1D8PHU3	orf19.9800	Candida albicans (strain SC5314 / ATCC MYA-2876)	HIT-type domain-containing protein
A0A1D8PHU4	A0A1D8PHU4	orf19.9797	Candida albicans (strain SC5314 / ATCC MYA-2876)	DUF1682-domain-containing protein
A0A1D8PHU6	A0A1D8PHU6	orf19.9809	Candida albicans (strain SC5314 / ATCC MYA-2876)	Putative phosphoric monoester hydrolase
A0A1D8PHV2	A0A1D8PHV2	SMF12	Candida albicans (strain SC5314 / ATCC MYA-2876)	Divalent metal ion transporter
A0A1D8PHV8	A0A1D8PHV8	RPA12	Candida albicans (strain SC5314 / ATCC MYA-2876)	DNA-directed RNA polymerase subunit
A0A1D8PHW0	A0A1D8PHW0	orf19.9445	Candida albicans (strain SC5314 / ATCC MYA-2876)	Sedoheptulose-bisphosphatase
A0A1D8PHW1	A0A1D8PHW1	RPL11	Candida albicans (strain SC5314 / ATCC MYA-2876)	60S ribosomal protein L11
A0A1D8PHW4	A0A1D8PHW4	MCM3	Candida albicans (strain SC5314 / ATCC MYA-2876)	DNA replication licensing factor MCM3
A0A1D8PHW6	A0A1D8PHW6	ZCF10	Candida albicans (strain SC5314 / ATCC MYA-2876)	Zcf10p
A0A1D8PHX1	A0A1D8PHX1	LPT1	Candida albicans (strain SC5314 / ATCC MYA-2876)	Lysophospholipid acyltransferase
A0A1D8PHX2	A0A1D8PHX2	RCL1	Candida albicans (strain SC5314 / ATCC MYA-2876)	rRNA-processing endoribonuclease
A0A1D8PHX3	A0A1D8PHX3	TOR1	Candida albicans (strain SC5314 / ATCC MYA-2876)	Serine/threonine-protein kinase TOR
A0A1D8PHX5	A0A1D8PHX5	orf19.9420	Candida albicans (strain SC5314 / ATCC MYA-2876)	Ribosome quality control complex subunit 1
A0A1D8PHY0	A0A1D8PHY0	orf19.9428	Candida albicans (strain SC5314 / ATCC MYA-2876)	Uncharacterized protein
A0A1D8PHY1	A0A1D8PHY1	MSC7	Candida albicans (strain SC5314 / ATCC MYA-2876)	Meiotic recombination directing protein
A0A1D8PHY2	A0A1D8PHY2	orf19.9759	Candida albicans (strain SC5314 / ATCC MYA-2876)	Mitochondrial 54S ribosomal protein YmL7/YmL5
A0A1D8PHY7	A0A1D8PHY7	orf19.9762	Candida albicans (strain SC5314 / ATCC MYA-2876)	AB hydrolase-1 domain-containing protein
A0A1D8PHY8	A0A1D8PHY8	orf19.9824	Candida albicans (strain SC5314 / ATCC MYA-2876)	Flavin reductase like domain-containing protein
A0A1D8PHZ3	A0A1D8PHZ3	orf19.9432	Candida albicans (strain SC5314 / ATCC MYA-2876)	RRM domain-containing protein
A0A1D8PHZ5	A0A1D8PHZ5	RHO2	Candida albicans (strain SC5314 / ATCC MYA-2876)	Rho family GTPase
A0A1D8PHZ6	A0A1D8PHZ6	PDS5	Candida albicans (strain SC5314 / ATCC MYA-2876)	Pds5p
A0A1D8PI00	A0A1D8PI00	GDH2	Candida albicans (strain SC5314 / ATCC MYA-2876)	NAD-specific glutamate dehydrogenase
A0A1D8PI01	A0A1D8PI01	YCS4	Candida albicans (strain SC5314 / ATCC MYA-2876)	Condensin complex subunit 1
A0A1D8PI02	A0A1D8PI02	orf19.2191.1	Candida albicans (strain SC5314 / ATCC MYA-2876)	Uncharacterized protein
A0A1D8PI03	A0A1D8PI03	orf19.9737	Candida albicans (strain SC5314 / ATCC MYA-2876)	Diphthamide synthase
A0A1D8PI06	A0A1D8PI06	orf19.9444	Candida albicans (strain SC5314 / ATCC MYA-2876)	Trifunctional uridine nucleosidase/nicotinamide riboside hydrolase/nicotinic acid riboside hydrolase
A0A1D8PI07	A0A1D8PI07	RCK2	Candida albicans (strain SC5314 / ATCC MYA-2876)	Serine/threonine protein kinase
A0A1D8PI08	A0A1D8PI08	PHO86	Candida albicans (strain SC5314 / ATCC MYA-2876)	Pho86p
A0A1D8PI10	A0A1D8PI10	orf19.9730	Candida albicans (strain SC5314 / ATCC MYA-2876)	Fumarylacetoacetase-like C-terminal domain-containing protein
A0A1D8PI15	A0A1D8PI15	RPS10	Candida albicans (strain SC5314 / ATCC MYA-2876)	40S ribosomal protein S10A
A0A1D8PI17	A0A1D8PI17	RNR22	Candida albicans (strain SC5314 / ATCC MYA-2876)	Rnr22p
A0A1D8PI18	A0A1D8PI18	orf19.9755	Candida albicans (strain SC5314 / ATCC MYA-2876)	Uncharacterized protein
A0A1D8PI19	A0A1D8PI19	PHM7	Candida albicans (strain SC5314 / ATCC MYA-2876)	Phm7p
A0A1D8PI20	A0A1D8PI20	NOC4	Candida albicans (strain SC5314 / ATCC MYA-2876)	Ribosome biosynthesis protein
A0A1D8PI21	A0A1D8PI21	MAF1	Candida albicans (strain SC5314 / ATCC MYA-2876)	Repressor of RNA polymerase III transcription MAF1
A0A1D8PI22	A0A1D8PI22	orf19.9721	Candida albicans (strain SC5314 / ATCC MYA-2876)	FAD/NAD(P)-binding domain-containing protein
A0A1D8PI24	A0A1D8PI24	ARA1	Candida albicans (strain SC5314 / ATCC MYA-2876)	D-arabinose 1-dehydrogenase (NAD(P)())
A0A1D8PI26	A0A1D8PI26	VRP1	Candida albicans (strain SC5314 / ATCC MYA-2876)	Vrp1p
A0A1D8PI34	A0A1D8PI34	orf19.9711	Candida albicans (strain SC5314 / ATCC MYA-2876)	Uncharacterized protein
A0A1D8PI35	A0A1D8PI35	orf19.9766	Candida albicans (strain SC5314 / ATCC MYA-2876)	Casein kinase
A0A1D8PI37	A0A1D8PI37	orf19.9429	Candida albicans (strain SC5314 / ATCC MYA-2876)	Uncharacterized protein
A0A1D8PI52	A0A1D8PI52	RRP8	Candida albicans (strain SC5314 / ATCC MYA-2876)	Ribosomal RNA-processing protein 8
A0A1D8PI53	A0A1D8PI53	orf19.11117	Candida albicans (strain SC5314 / ATCC MYA-2876)	Uncharacterized protein
A0A1D8PI58	A0A1D8PI58	ALG7	Candida albicans (strain SC5314 / ATCC MYA-2876)	UDP-N-acetylglucosamine--dolichyl-phosphate N-acetylglucosaminephosphotransferase
A0A1D8PI59	A0A1D8PI59	SMC2	Candida albicans (strain SC5314 / ATCC MYA-2876)	Structural maintenance of chromosomes protein
A0A1D8PI61	A0A1D8PI61	MSU1	Candida albicans (strain SC5314 / ATCC MYA-2876)	Msu1p
A0A1D8PI62	A0A1D8PI62	RAD57	Candida albicans (strain SC5314 / ATCC MYA-2876)	Putative DNA-dependent ATPase
A0A1D8PI64	A0A1D8PI64	GTR1	Candida albicans (strain SC5314 / ATCC MYA-2876)	GTP-binding protein
A0A1D8PI65	A0A1D8PI65	orf19.11110	Candida albicans (strain SC5314 / ATCC MYA-2876)	Thioesterase domain-containing protein
A0A1D8PI66	A0A1D8PI66	orf19.9742	Candida albicans (strain SC5314 / ATCC MYA-2876)	CUE domain-containing protein
A0A1D8PI71	A0A1D8PI71	ERG9	Candida albicans (strain SC5314 / ATCC MYA-2876)	Squalene synthase ERG9
A0A1D8PI73	A0A1D8PI73	TIF4631	Candida albicans (strain SC5314 / ATCC MYA-2876)	Translation initiation factor eIF4G
A0A1D8PI74	A0A1D8PI74	orf19.11089	Candida albicans (strain SC5314 / ATCC MYA-2876)	Plasma membrane proteolipid 3
A0A1D8PI76	A0A1D8PI76	orf19.2168.3	Candida albicans (strain SC5314 / ATCC MYA-2876)	Protein YOP1
A0A1D8PI78	A0A1D8PI78	TIM22	Candida albicans (strain SC5314 / ATCC MYA-2876)	Mitochondrial import inner membrane translocase subunit TIM22
A0A1D8PI79	A0A1D8PI79	PEX17	Candida albicans (strain SC5314 / ATCC MYA-2876)	Pex17p
A0A1D8PI81	A0A1D8PI81	IFM3	Candida albicans (strain SC5314 / ATCC MYA-2876)	Ifm3p
A0A1D8PI86	A0A1D8PI86	orf19.9713	Candida albicans (strain SC5314 / ATCC MYA-2876)	Ribosome biosynthesis protein
A0A1D8PI89	A0A1D8PI89	orf19.8931	Candida albicans (strain SC5314 / ATCC MYA-2876)	Uncharacterized protein (Fragment)
A0A1D8PI93	A0A1D8PI93	RPT6	Candida albicans (strain SC5314 / ATCC MYA-2876)	Proteasome regulatory particle base subunit
A0A1D8PI94	A0A1D8PI94	orf19.7854	Candida albicans (strain SC5314 / ATCC MYA-2876)	Serine/threonine protein kinase
A0A1D8PI95	A0A1D8PI95	APE3	Candida albicans (strain SC5314 / ATCC MYA-2876)	Peptide hydrolase
A0A1D8PI96	A0A1D8PI96	orf19.11121	Candida albicans (strain SC5314 / ATCC MYA-2876)	HhH-GPD domain-containing protein
A0A1D8PI97	A0A1D8PI97	orf19.7829	Candida albicans (strain SC5314 / ATCC MYA-2876)	Uncharacterized protein
A0A1D8PIA0	A0A1D8PIA0	orf19.7848	Candida albicans (strain SC5314 / ATCC MYA-2876)	DUF2433 domain-containing protein
A0A1D8PIA3	A0A1D8PIA3	orf19.11109	Candida albicans (strain SC5314 / ATCC MYA-2876)	Putative asparagine synthase
A0A1D8PIA4	A0A1D8PIA4	orf19.7842	Candida albicans (strain SC5314 / ATCC MYA-2876)	Arrestin_C domain-containing protein
A0A1D8PIA6	A0A1D8PIA6	SLP2	Candida albicans (strain SC5314 / ATCC MYA-2876)	Slp2p
A0A1D8PIB2	A0A1D8PIB2	ASN1	Candida albicans (strain SC5314 / ATCC MYA-2876)	Asparagine synthase (Glutamine-hydrolyzing) 2
A0A1D8PIB5	A0A1D8PIB5	JEM1	Candida albicans (strain SC5314 / ATCC MYA-2876)	Jem1p
A0A1D8PIB7	A0A1D8PIB7	orf19.11098	Candida albicans (strain SC5314 / ATCC MYA-2876)	MINDY deubiquitinase domain-containing protein
A0A1D8PIB8	A0A1D8PIB8	orf19.11561	Candida albicans (strain SC5314 / ATCC MYA-2876)	Ribonuclease H2 subunit B
A0A1D8PIC2	A0A1D8PIC2	orf19.216.1	Candida albicans (strain SC5314 / ATCC MYA-2876)	Uncharacterized protein
A0A1D8PIC6	A0A1D8PIC6	orf19.7826	Candida albicans (strain SC5314 / ATCC MYA-2876)	Phospholipid/glycerol acyltransferase domain-containing protein
A0A1D8PIC7	A0A1D8PIC7	ERG24	Candida albicans (strain SC5314 / ATCC MYA-2876)	Delta(14)-sterol reductase ERG24
A0A1D8PIC9	A0A1D8PIC9	orf19.11087	Candida albicans (strain SC5314 / ATCC MYA-2876)	INO80 complex subunit B-like conserved region domain-containing protein
A0A1D8PID4	A0A1D8PID4	GLO2	Candida albicans (strain SC5314 / ATCC MYA-2876)	hydroxyacylglutathione hydrolase
A0A1D8PIE7	A0A1D8PIE7	CDC47	Candida albicans (strain SC5314 / ATCC MYA-2876)	DNA replication licensing factor MCM7
A0A1D8PIE8	A0A1D8PIE8	RHA1	Candida albicans (strain SC5314 / ATCC MYA-2876)	Zn(2)-C6 fungal-type domain-containing protein
A0A1D8PIE9	A0A1D8PIE9	orf19.8978	Candida albicans (strain SC5314 / ATCC MYA-2876)	PCI domain-containing protein
A0A1D8PIF0	A0A1D8PIF0	orf19.8967	Candida albicans (strain SC5314 / ATCC MYA-2876)	RRM domain-containing protein
A0A1D8PIF1	A0A1D8PIF1	orf19.7830	Candida albicans (strain SC5314 / ATCC MYA-2876)	SAP domain-containing protein
A0A1D8PIF6	A0A1D8PIF6	MET10	Candida albicans (strain SC5314 / ATCC MYA-2876)	Sulfite reductase subunit alpha
A0A1D8PIF7	A0A1D8PIF7	MIT1	Candida albicans (strain SC5314 / ATCC MYA-2876)	Mannosylinositol phosphorylceramide synthase catalytic subunit
A0A1D8PIF8	A0A1D8PIF8	LEU42	Candida albicans (strain SC5314 / ATCC MYA-2876)	Leu42p
A0A1D8PIG1	A0A1D8PIG1	AGE2	Candida albicans (strain SC5314 / ATCC MYA-2876)	Age2p
A0A1D8PIG5	A0A1D8PIG5	SGT1	Candida albicans (strain SC5314 / ATCC MYA-2876)	Co-chaperone
A0A1D8PIG7	A0A1D8PIG7	TAZ1	Candida albicans (strain SC5314 / ATCC MYA-2876)	Tafazzin family protein
A0A1D8PIH1	A0A1D8PIH1	orf19.8964	Candida albicans (strain SC5314 / ATCC MYA-2876)	t-SNARE coiled-coil homology domain-containing protein
A0A1D8PIH2	A0A1D8PIH2	FCY21	Candida albicans (strain SC5314 / ATCC MYA-2876)	Purine-cytosine permease
A0A1D8PIH3	A0A1D8PIH3	ABG1	Candida albicans (strain SC5314 / ATCC MYA-2876)	Protein BIG1
A0A1D8PIH5	A0A1D8PIH5	orf19.8982	Candida albicans (strain SC5314 / ATCC MYA-2876)	tRNA dihydrouridine synthase
A0A1D8PIH6	A0A1D8PIH6	INP51	Candida albicans (strain SC5314 / ATCC MYA-2876)	phosphoinositide 5-phosphatase
A0A1D8PII2	A0A1D8PII2	orf19.8943	Candida albicans (strain SC5314 / ATCC MYA-2876)	SWIRM domain-containing protein
A0A1D8PII4	A0A1D8PII4	orf19.9343	Candida albicans (strain SC5314 / ATCC MYA-2876)	Putative pantetheine-phosphate adenylyltransferase
A0A1D8PII5	A0A1D8PII5	orf19.8970	Candida albicans (strain SC5314 / ATCC MYA-2876)	Protein disulfide isomerase
A0A1D8PIJ2	A0A1D8PIJ2	RRP15	Candida albicans (strain SC5314 / ATCC MYA-2876)	Rrp15p
A0A1D8PIJ4	A0A1D8PIJ4	orf19.8961	Candida albicans (strain SC5314 / ATCC MYA-2876)	VHS domain-containing protein
A0A1D8PIJ8	A0A1D8PIJ8	orf19.8936	Candida albicans (strain SC5314 / ATCC MYA-2876)	Sulfurtransferase
A0A1D8PIK1	A0A1D8PIK1	orf19.8963	Candida albicans (strain SC5314 / ATCC MYA-2876)	Uncharacterized protein
A0A1D8PIK2	A0A1D8PIK2	RAP1	Candida albicans (strain SC5314 / ATCC MYA-2876)	DNA-binding protein RAP1
A0A1D8PIK6	A0A1D8PIK6	orf19.9351	Candida albicans (strain SC5314 / ATCC MYA-2876)	PI31 proteasome regulator C-terminal domain-containing protein
A0A1D8PIL3	A0A1D8PIL3	SMM1	Candida albicans (strain SC5314 / ATCC MYA-2876)	Smm1p
A0A1D8PIL6	A0A1D8PIL6	CAALFM_C209910CA	Candida albicans (strain SC5314 / ATCC MYA-2876)	Uncharacterized protein
A0A1D8PIL7	A0A1D8PIL7	orf19.9341	Candida albicans (strain SC5314 / ATCC MYA-2876)	Mitochondrial group I intron splicing factor CCM1
A0A1D8PIL9	A0A1D8PIL9	orf19.1367.1	Candida albicans (strain SC5314 / ATCC MYA-2876)	Uncharacterized protein
A0A1D8PIM0	A0A1D8PIM0	IFR1	Candida albicans (strain SC5314 / ATCC MYA-2876)	Ifr1p
A0A1D8PIM2	A0A1D8PIM2	YOR1	Candida albicans (strain SC5314 / ATCC MYA-2876)	ATP-binding cassette transporter
A0A1D8PIM4	A0A1D8PIM4	orf19.9344	Candida albicans (strain SC5314 / ATCC MYA-2876)	ubiquitinyl hydrolase 1
A0A1D8PIM6	A0A1D8PIM6	SPT23	Candida albicans (strain SC5314 / ATCC MYA-2876)	Spt23p
A0A1D8PIN1	A0A1D8PIN1	orf19.9333	Candida albicans (strain SC5314 / ATCC MYA-2876)	Autophagy-related protein 33
A0A1D8PIN6	A0A1D8PIN6	orf19.9330	Candida albicans (strain SC5314 / ATCC MYA-2876)	Dolichyl-diphosphooligosaccharide--protein glycosyltransferase subunit OST2
A0A1D8PIN8	A0A1D8PIN8	PUS7	Candida albicans (strain SC5314 / ATCC MYA-2876)	Pseudouridine synthase
A0A1D8PIN9	A0A1D8PIN9	orf19.9338	Candida albicans (strain SC5314 / ATCC MYA-2876)	Phosducin thioredoxin-like domain-containing protein
A0A1D8PIP0	A0A1D8PIP0	SLR1	Candida albicans (strain SC5314 / ATCC MYA-2876)	Slr1p
A0A1D8PIP3	A0A1D8PIP3	PHO23	Candida albicans (strain SC5314 / ATCC MYA-2876)	Chromatin modification-related protein
A0A1D8PIP5	A0A1D8PIP5	RAD1	Candida albicans (strain SC5314 / ATCC MYA-2876)	SsDNA endodeoxyribonuclease
A0A1D8PIP6	A0A1D8PIP6	UBP8	Candida albicans (strain SC5314 / ATCC MYA-2876)	Ubiquitin carboxyl-terminal hydrolase
A0A1D8PIQ7	A0A1D8PIQ7	GYP5	Candida albicans (strain SC5314 / ATCC MYA-2876)	Oxidant-induced cell-cycle arrest protein 5
A0A1D8PIR2	A0A1D8PIR2	GCN1	Candida albicans (strain SC5314 / ATCC MYA-2876)	Gcn1p
A0A1D8PIR7	A0A1D8PIR7	MTR2	Candida albicans (strain SC5314 / ATCC MYA-2876)	Mtr2p
A0A1D8PIS4	A0A1D8PIS4	TPS3	Candida albicans (strain SC5314 / ATCC MYA-2876)	Trehalose 6-phosphate synthase/phosphatase complex subunit
A0A1D8PIS7	A0A1D8PIS7	orf19.12825	Candida albicans (strain SC5314 / ATCC MYA-2876)	tRNA methylation protein
A0A1D8PIV7	A0A1D8PIV7	RPT2	Candida albicans (strain SC5314 / ATCC MYA-2876)	Proteasome regulatory particle base subunit
A0A1D8PIW0	A0A1D8PIW0	ULP3	Candida albicans (strain SC5314 / ATCC MYA-2876)	SUMO protease
A0A1D8PIW1	A0A1D8PIW1	ETR1	Candida albicans (strain SC5314 / ATCC MYA-2876)	Etr1p
A0A1D8PIX3	A0A1D8PIX3	UTP8	Candida albicans (strain SC5314 / ATCC MYA-2876)	Utp8p
A0A1D8PIY8	A0A1D8PIY8	FLO9	Candida albicans (strain SC5314 / ATCC MYA-2876)	FLO9p
A0A1D8PIZ2	A0A1D8PIZ2	orf19.5394.1	Candida albicans (strain SC5314 / ATCC MYA-2876)	Mitochondrial protein PET191
A0A1D8PJ01	A0A1D8PJ01	PMA1	Candida albicans (strain SC5314 / ATCC MYA-2876)	Plasma membrane ATPase
A0A1D8PJ08	A0A1D8PJ08	orf19.6155	Candida albicans (strain SC5314 / ATCC MYA-2876)	DNA ligase
A0A1D8PJ10	A0A1D8PJ10	orf19.6160	Candida albicans (strain SC5314 / ATCC MYA-2876)	Eisosome protein 1
A0A1D8PJ12	A0A1D8PJ12	AYR1	Candida albicans (strain SC5314 / ATCC MYA-2876)	Acylglycerone-phosphate reductase
A0A1D8PJ13	A0A1D8PJ13	FOX2	Candida albicans (strain SC5314 / ATCC MYA-2876)	Bifunctional hydroxyacyl-CoA dehydrogenase/enoyl-CoA hydratase
A0A1D8PJ15	A0A1D8PJ15	NDU1	Candida albicans (strain SC5314 / ATCC MYA-2876)	Uncharacterized protein
A0A1D8PJ17	A0A1D8PJ17	HOS2	Candida albicans (strain SC5314 / ATCC MYA-2876)	Histone deacetylase
A0A1D8PJ20	A0A1D8PJ20	SCL1	Candida albicans (strain SC5314 / ATCC MYA-2876)	Proteasome core particle subunit alpha 1
A0A1D8PJ22	A0A1D8PJ22	ATO1	Candida albicans (strain SC5314 / ATCC MYA-2876)	Ato1p
A0A1D8PJ23	A0A1D8PJ23	MRPL33	Candida albicans (strain SC5314 / ATCC MYA-2876)	Mitochondrial 54S ribosomal protein YmL33
A0A1D8PJ25	A0A1D8PJ25	ERG4	Candida albicans (strain SC5314 / ATCC MYA-2876)	Delta(24(24(1)))-sterol reductase
A0A1D8PJ26	A0A1D8PJ26	KGD1	Candida albicans (strain SC5314 / ATCC MYA-2876)	oxoglutarate dehydrogenase (succinyl-transferring)
A0A1D8PJ29	A0A1D8PJ29	CHS8	Candida albicans (strain SC5314 / ATCC MYA-2876)	chitin synthase
A0A1D8PJ31	A0A1D8PJ31	MSS4	Candida albicans (strain SC5314 / ATCC MYA-2876)	1-phosphatidylinositol-4-phosphate 5-kinase
A0A1D8PJ34	A0A1D8PJ34	orf19.6166	Candida albicans (strain SC5314 / ATCC MYA-2876)	DUF676 domain-containing protein
A0A1D8PJ35	A0A1D8PJ35	orf19.10051	Candida albicans (strain SC5314 / ATCC MYA-2876)	ZZ-type domain-containing protein
A0A1D8PJ36	A0A1D8PJ36	orf19.10052	Candida albicans (strain SC5314 / ATCC MYA-2876)	Thioredoxin domain-containing protein
A0A1D8PJ38	A0A1D8PJ38	SCT1	Candida albicans (strain SC5314 / ATCC MYA-2876)	Bifunctional glycerol-3-phosphate/glycerone-phosphate O-acyltransferase
A0A1D8PJ42	A0A1D8PJ42	ATO2	Candida albicans (strain SC5314 / ATCC MYA-2876)	Ato2p
A0A1D8PJ43	A0A1D8PJ43	BMS1	Candida albicans (strain SC5314 / ATCC MYA-2876)	GTPase
A0A1D8PJ45	A0A1D8PJ45	FLC1	Candida albicans (strain SC5314 / ATCC MYA-2876)	Putative flavin adenine dinucleotide transporter
A0A1D8PJ46	A0A1D8PJ46	orf19.12836	Candida albicans (strain SC5314 / ATCC MYA-2876)	PUM-HD domain-containing protein
A0A1D8PJ54	A0A1D8PJ54	UTP20	Candida albicans (strain SC5314 / ATCC MYA-2876)	Utp20p
A0A1D8PJ57	A0A1D8PJ57	orf19.10667	Candida albicans (strain SC5314 / ATCC MYA-2876)	DUF155 domain-containing protein
A0A1D8PJ59	A0A1D8PJ59	orf19.10035	Candida albicans (strain SC5314 / ATCC MYA-2876)	Peptidylprolyl isomerase
A0A1D8PJ61	A0A1D8PJ61	orf19.158	Candida albicans (strain SC5314 / ATCC MYA-2876)	Sucrase/ferredoxin domain-containing protein
A0A1D8PJ62	A0A1D8PJ62	MNE1	Candida albicans (strain SC5314 / ATCC MYA-2876)	ATPase expression protein 1
A0A1D8PJ64	A0A1D8PJ64	ARF3	Candida albicans (strain SC5314 / ATCC MYA-2876)	Arf3p
A0A1D8PJ67	A0A1D8PJ67	orf19.9298	Candida albicans (strain SC5314 / ATCC MYA-2876)	HMG box domain-containing protein
A0A1D8PJ72	A0A1D8PJ72	ZCF8	Candida albicans (strain SC5314 / ATCC MYA-2876)	Zcf8p
A0A1D8PJ73	A0A1D8PJ73	ALI1	Candida albicans (strain SC5314 / ATCC MYA-2876)	Ali1p
A0A1D8PJ74	A0A1D8PJ74	GEA2	Candida albicans (strain SC5314 / ATCC MYA-2876)	Arf family guanine nucleotide exchange factor
A0A1D8PJ75	A0A1D8PJ75	BZZ1	Candida albicans (strain SC5314 / ATCC MYA-2876)	Bzz1p
A0A1D8PJ76	A0A1D8PJ76	orf19.9264	Candida albicans (strain SC5314 / ATCC MYA-2876)	C3H1-type domain-containing protein
A0A1D8PJ78	A0A1D8PJ78	CAALFM_C301440CA	Candida albicans (strain SC5314 / ATCC MYA-2876)	Uncharacterized protein
A0A1D8PJ80	A0A1D8PJ80	PPH21	Candida albicans (strain SC5314 / ATCC MYA-2876)	Serine/threonine-protein phosphatase
A0A1D8PJ86	A0A1D8PJ86	CAS4	Candida albicans (strain SC5314 / ATCC MYA-2876)	Cas4p
A0A1D8PJ88	A0A1D8PJ88	orf19.9245	Candida albicans (strain SC5314 / ATCC MYA-2876)	Uncharacterized protein
A0A1D8PJ89	A0A1D8PJ89	PPT1	Candida albicans (strain SC5314 / ATCC MYA-2876)	Serine/threonine-protein phosphatase
A0A1D8PJ95	A0A1D8PJ95	MET18	Candida albicans (strain SC5314 / ATCC MYA-2876)	MMS19 nucleotide excision repair protein (Fragment)
A0A1D8PJ98	A0A1D8PJ98	orf19.9265	Candida albicans (strain SC5314 / ATCC MYA-2876)	Phosphatidate phosphatase
A0A1D8PJA1	A0A1D8PJA1	orf19.9244	Candida albicans (strain SC5314 / ATCC MYA-2876)	Regulator of phospholipase D SRF1
A0A1D8PJA6	A0A1D8PJA6	orf19.9251	Candida albicans (strain SC5314 / ATCC MYA-2876)	NAD(P)-binding domain-containing protein
A0A1D8PJA8	A0A1D8PJA8	TOS1	Candida albicans (strain SC5314 / ATCC MYA-2876)	Tos1p
A0A1D8PJA9	A0A1D8PJA9	orf19.9226	Candida albicans (strain SC5314 / ATCC MYA-2876)	Pal1-domain-containing protein
A0A1D8PJB0	A0A1D8PJB0	orf19.9241	Candida albicans (strain SC5314 / ATCC MYA-2876)	Coatomer subunit alpha
A0A1D8PJB1	A0A1D8PJB1	orf19.9231	Candida albicans (strain SC5314 / ATCC MYA-2876)	Mitochondrial 37S ribosomal protein MRP1
A0A1D8PJB5	A0A1D8PJB5	orf19.9233	Candida albicans (strain SC5314 / ATCC MYA-2876)	beta-glucosidase
A0A1D8PJB6	A0A1D8PJB6	orf19.9223	Candida albicans (strain SC5314 / ATCC MYA-2876)	Uncharacterized protein
A0A1D8PJC1	A0A1D8PJC1	TOM6	Candida albicans (strain SC5314 / ATCC MYA-2876)	Tom6p
A0A1D8PJC6	A0A1D8PJC6	orf19.9206	Candida albicans (strain SC5314 / ATCC MYA-2876)	Protein transport protein SEC23
A0A1D8PJC7	A0A1D8PJC7	orf19.9205	Candida albicans (strain SC5314 / ATCC MYA-2876)	DUF1749-domain-containing protein
A0A1D8PJD1	A0A1D8PJD1	RAD50	Candida albicans (strain SC5314 / ATCC MYA-2876)	MRX complex DNA-binding subunit
A0A1D8PJD2	A0A1D8PJD2	orf19.9194	Candida albicans (strain SC5314 / ATCC MYA-2876)	Deoxyhypusine synthase
A0A1D8PJD3	A0A1D8PJD3	UTP4	Candida albicans (strain SC5314 / ATCC MYA-2876)	Utp4p
A0A1D8PJD5	A0A1D8PJD5	orf19.9202	Candida albicans (strain SC5314 / ATCC MYA-2876)	ACB domain-containing protein
A0A1D8PJD6	A0A1D8PJD6	orf19.9211	Candida albicans (strain SC5314 / ATCC MYA-2876)	Rhomboid protease
A0A1D8PJD7	A0A1D8PJD7	RNA1	Candida albicans (strain SC5314 / ATCC MYA-2876)	GTPase-activating protein
A0A1D8PJE0	A0A1D8PJE0	LAP41	Candida albicans (strain SC5314 / ATCC MYA-2876)	Metalloaminopeptidase
A0A1D8PJE3	A0A1D8PJE3	orf19.9192	Candida albicans (strain SC5314 / ATCC MYA-2876)	Uncharacterized protein
A0A1D8PJE4	A0A1D8PJE4	STE50	Candida albicans (strain SC5314 / ATCC MYA-2876)	Ste50p
A0A1D8PJE5	A0A1D8PJE5	orf19.1618.1	Candida albicans (strain SC5314 / ATCC MYA-2876)	DUF1748-domain-containing protein
A0A1D8PJE6	A0A1D8PJE6	orf19.9198	Candida albicans (strain SC5314 / ATCC MYA-2876)	RRM domain-containing protein
A0A1D8PJE8	A0A1D8PJE8	YCG1	Candida albicans (strain SC5314 / ATCC MYA-2876)	Condensin subunit
A0A1D8PJF0	A0A1D8PJF0	orf19.9200	Candida albicans (strain SC5314 / ATCC MYA-2876)	Uncharacterized protein
A0A1D8PJF1	A0A1D8PJF1	orf19.9184	Candida albicans (strain SC5314 / ATCC MYA-2876)	DUF155 domain-containing protein
A0A1D8PJF3	A0A1D8PJF3	orf19.9177	Candida albicans (strain SC5314 / ATCC MYA-2876)	Kri1-like C-terminal domain-containing protein
A0A1D8PJF5	A0A1D8PJF5	ALR1	Candida albicans (strain SC5314 / ATCC MYA-2876)	Mg(2) transporter
A0A1D8PJF9	A0A1D8PJF9	ILV2	Candida albicans (strain SC5314 / ATCC MYA-2876)	Acetolactate synthase
A0A1D8PJG0	A0A1D8PJG0	COX7	Candida albicans (strain SC5314 / ATCC MYA-2876)	Cytochrome c oxidase subunit VII
A0A1D8PJG1	A0A1D8PJG1	GPA2	Candida albicans (strain SC5314 / ATCC MYA-2876)	Guanine nucleotide-binding protein subunit alpha
A0A1D8PJG4	A0A1D8PJG4	STH1	Candida albicans (strain SC5314 / ATCC MYA-2876)	RSC chromatin remodeling complex ATPase subunit
A0A1D8PJG8	A0A1D8PJG8	orf19.7878	Candida albicans (strain SC5314 / ATCC MYA-2876)	Biogenesis of lysosome-related organelles complex 1 subunit KXD1
A0A1D8PJG9	A0A1D8PJG9	DCG1	Candida albicans (strain SC5314 / ATCC MYA-2876)	Dcg1p
A0A1D8PJH2	A0A1D8PJH2	orf19.7884	Candida albicans (strain SC5314 / ATCC MYA-2876)	Mitochondrial pyruvate carrier
A0A1D8PJH3	A0A1D8PJH3	orf19.7894	Candida albicans (strain SC5314 / ATCC MYA-2876)	dolichol kinase
A0A1D8PJH4	A0A1D8PJH4	orf19.7896	Candida albicans (strain SC5314 / ATCC MYA-2876)	Uncharacterized protein
A0A1D8PJH8	A0A1D8PJH8	PHA2	Candida albicans (strain SC5314 / ATCC MYA-2876)	prephenate dehydratase
A0A1D8PJI4	A0A1D8PJI4	TFC4	Candida albicans (strain SC5314 / ATCC MYA-2876)	Transcription factor TFIIIC subunit
A0A1D8PJI6	A0A1D8PJI6	APL2	Candida albicans (strain SC5314 / ATCC MYA-2876)	AP complex subunit beta
A0A1D8PJI7	A0A1D8PJI7	FAA21	Candida albicans (strain SC5314 / ATCC MYA-2876)	Medium-chain fatty acid-CoA ligase
A0A1D8PJJ8	A0A1D8PJJ8	APL5	Candida albicans (strain SC5314 / ATCC MYA-2876)	AP-3 complex subunit delta
A0A1D8PJJ9	A0A1D8PJJ9	YSY6	Candida albicans (strain SC5314 / ATCC MYA-2876)	Stress-associated endoplasmic reticulum protein
A0A1D8PJK2	A0A1D8PJK2	DTD2	Candida albicans (strain SC5314 / ATCC MYA-2876)	D-aminoacyl-tRNA deacylase
A0A1D8PJK3	A0A1D8PJK3	ECM14	Candida albicans (strain SC5314 / ATCC MYA-2876)	Putative metallocarboxypeptidase
A0A1D8PJK5	A0A1D8PJK5	AIP2	Candida albicans (strain SC5314 / ATCC MYA-2876)	D-lactate dehydrogenase
A0A1D8PJK7	A0A1D8PJK7	SMC3	Candida albicans (strain SC5314 / ATCC MYA-2876)	Structural maintenance of chromosomes protein
A0A1D8PJL3	A0A1D8PJL3	orf19.7899	Candida albicans (strain SC5314 / ATCC MYA-2876)	Nucleolar protein Dnt1-like N-terminal domain-containing protein
A0A1D8PJL5	A0A1D8PJL5	HRT1	Candida albicans (strain SC5314 / ATCC MYA-2876)	SCF ubiquitin ligase complex subunit
A0A1D8PJL8	A0A1D8PJL8	PNP1	Candida albicans (strain SC5314 / ATCC MYA-2876)	Purine nucleoside phosphorylase
A0A1D8PJM6	A0A1D8PJM6	NSG2	Candida albicans (strain SC5314 / ATCC MYA-2876)	Uncharacterized protein
A0A1D8PJM8	A0A1D8PJM8	orf19.7967	Candida albicans (strain SC5314 / ATCC MYA-2876)	Uncharacterized protein
A0A1D8PJN1	A0A1D8PJN1	orf19.7957	Candida albicans (strain SC5314 / ATCC MYA-2876)	Cleavage and polyadenylation specificity factor subunit 2
A0A1D8PJN3	A0A1D8PJN3	orf19.7955	Candida albicans (strain SC5314 / ATCC MYA-2876)	Phospholipid-transporting ATPase
A0A1D8PJN6	A0A1D8PJN6	KRE5	Candida albicans (strain SC5314 / ATCC MYA-2876)	Kre5p
A0A1D8PJN7	A0A1D8PJN7	orf19.7951	Candida albicans (strain SC5314 / ATCC MYA-2876)	Glutaredoxin-like protein
A0A1D8PJP3	A0A1D8PJP3	orf19.7982	Candida albicans (strain SC5314 / ATCC MYA-2876)	Nuclear control of ATPase protein 2
A0A1D8PJP4	A0A1D8PJP4	ALT1	Candida albicans (strain SC5314 / ATCC MYA-2876)	alanine transaminase
A0A1D8PJP6	A0A1D8PJP6	RUB1	Candida albicans (strain SC5314 / ATCC MYA-2876)	NEDD8 family protein
A0A1D8PJQ8	A0A1D8PJQ8	orf19.7985	Candida albicans (strain SC5314 / ATCC MYA-2876)	Uncharacterized protein
A0A1D8PJQ9	A0A1D8PJQ9	orf19.14213	Candida albicans (strain SC5314 / ATCC MYA-2876)	Sphinganine-1-phosphate aldolase
A0A1D8PJR2	A0A1D8PJR2	GTT11	Candida albicans (strain SC5314 / ATCC MYA-2876)	Gtt11p
A0A1D8PJR3	A0A1D8PJR3	orf19.332.1	Candida albicans (strain SC5314 / ATCC MYA-2876)	Uncharacterized protein
A0A1D8PJR4	A0A1D8PJR4	orf19.14214	Candida albicans (strain SC5314 / ATCC MYA-2876)	Uncharacterized protein
A0A1D8PJS2	A0A1D8PJS2	YAH1	Candida albicans (strain SC5314 / ATCC MYA-2876)	Adrenodoxin
A0A1D8PJS7	A0A1D8PJS7	PEP8	Candida albicans (strain SC5314 / ATCC MYA-2876)	Retromer subunit
A0A1D8PJS8	A0A1D8PJS8	orf19.14196	Candida albicans (strain SC5314 / ATCC MYA-2876)	Uncharacterized protein
A0A1D8PJT1	A0A1D8PJT1	orf19.7963	Candida albicans (strain SC5314 / ATCC MYA-2876)	S-adenosylmethionine-dependent methyltransferase
A0A1D8PJT2;Q59SS4	A0A1D8PJT2;Q59SS4	orf19.7990;PHB1	Candida albicans (strain SC5314 / ATCC MYA-2876)	Prohibitin
A0A1D8PJT4	A0A1D8PJT4	PEX8	Candida albicans (strain SC5314 / ATCC MYA-2876)	Pex8p
A0A1D8PJT6	A0A1D8PJT6	orf19.6923.1	Candida albicans (strain SC5314 / ATCC MYA-2876)	Uncharacterized protein
A0A1D8PJT8	A0A1D8PJT8	orf19.913.2	Candida albicans (strain SC5314 / ATCC MYA-2876)	Ubiquinol--cytochrome-c reductase subunit 6
A0A1D8PJV0	A0A1D8PJV0	MBP1	Candida albicans (strain SC5314 / ATCC MYA-2876)	Transcription factor
A0A1D8PJV4	A0A1D8PJV4	CTP1	Candida albicans (strain SC5314 / ATCC MYA-2876)	Ctp1p
A0A1D8PJW1	A0A1D8PJW1	VTI1	Candida albicans (strain SC5314 / ATCC MYA-2876)	V-SNARE protein
A0A1D8PJW6	A0A1D8PJW6	orf19.13297	Candida albicans (strain SC5314 / ATCC MYA-2876)	Uncharacterized protein
A0A1D8PJW9	A0A1D8PJW9	ATF1	Candida albicans (strain SC5314 / ATCC MYA-2876)	Atf1p
A0A1D8PJX3	A0A1D8PJX3	RIP1	Candida albicans (strain SC5314 / ATCC MYA-2876)	Cytochrome b-c1 complex subunit Rieske, mitochondrial
A0A1D8PJZ1	A0A1D8PJZ1	RAD53	Candida albicans (strain SC5314 / ATCC MYA-2876)	Serine/threonine-protein kinase RAD53
A0A1D8PJZ5	A0A1D8PJZ5	WSC1	Candida albicans (strain SC5314 / ATCC MYA-2876)	Wsc1p
A0A1D8PJZ6	A0A1D8PJZ6	SNF5	Candida albicans (strain SC5314 / ATCC MYA-2876)	Snf5p
A0A1D8PJZ9	A0A1D8PJZ9	orf19.13301	Candida albicans (strain SC5314 / ATCC MYA-2876)	Chloride channel protein
A0A1D8PK00	A0A1D8PK00	CUP5	Candida albicans (strain SC5314 / ATCC MYA-2876)	V-type proton ATPase proteolipid subunit
A0A1D8PK11	A0A1D8PK11	orf19.5917.5	Candida albicans (strain SC5314 / ATCC MYA-2876)	RNA-binding protein
A0A1D8PK15	A0A1D8PK15	CDR11	Candida albicans (strain SC5314 / ATCC MYA-2876)	Cdr11p
A0A1D8PK22	A0A1D8PK22	RPS15	Candida albicans (strain SC5314 / ATCC MYA-2876)	40S ribosomal protein S15
A0A1D8PK25	A0A1D8PK25	VAM3	Candida albicans (strain SC5314 / ATCC MYA-2876)	SNAP receptor
A0A1D8PK28	A0A1D8PK28	POL1	Candida albicans (strain SC5314 / ATCC MYA-2876)	DNA polymerase
A0A1D8PK30	A0A1D8PK30	RPL35	Candida albicans (strain SC5314 / ATCC MYA-2876)	60S ribosomal protein L35
A0A1D8PK40	A0A1D8PK40	RPL19A	Candida albicans (strain SC5314 / ATCC MYA-2876)	60S ribosomal protein L19-A
A0A1D8PK43	A0A1D8PK43	RPL18	Candida albicans (strain SC5314 / ATCC MYA-2876)	60S ribosomal protein L18
A0A1D8PK48	A0A1D8PK48	orf19.13406	Candida albicans (strain SC5314 / ATCC MYA-2876)	Prefoldin subunit 3
A0A1D8PK53	A0A1D8PK53	DYN1	Candida albicans (strain SC5314 / ATCC MYA-2876)	Dynein heavy chain, cytoplasmic
A0A1D8PK61	A0A1D8PK61	RPS19A	Candida albicans (strain SC5314 / ATCC MYA-2876)	40S ribosomal protein S19A
A0A1D8PK65	A0A1D8PK65	FAS2	Candida albicans (strain SC5314 / ATCC MYA-2876)	Fatty acid synthase subunit alpha
A0A1D8PK67	A0A1D8PK67	orf19.6970	Candida albicans (strain SC5314 / ATCC MYA-2876)	Uncharacterized protein
A0A1D8PK69	A0A1D8PK69	USO6	Candida albicans (strain SC5314 / ATCC MYA-2876)	Uso6p
A0A1D8PK71	A0A1D8PK71	orf19.5943.1	Candida albicans (strain SC5314 / ATCC MYA-2876)	60S ribosomal protein CAALFM_C304810CA
A0A1D8PK74	A0A1D8PK74	TEA1	Candida albicans (strain SC5314 / ATCC MYA-2876)	Tea1p
A0A1D8PK78	A0A1D8PK78	orf19.6981	Candida albicans (strain SC5314 / ATCC MYA-2876)	DUF300-domain-containing protein
A0A1D8PK79	A0A1D8PK79	SMI1B	Candida albicans (strain SC5314 / ATCC MYA-2876)	Smi1bp
A0A1D8PK80	A0A1D8PK80	orf19.6966	Candida albicans (strain SC5314 / ATCC MYA-2876)	Bifunctional choline kinase/ethanolamine kinase
A0A1D8PK85	A0A1D8PK85	PRE3	Candida albicans (strain SC5314 / ATCC MYA-2876)	proteasome endopeptidase complex
A0A1D8PK87	A0A1D8PK87	OST1	Candida albicans (strain SC5314 / ATCC MYA-2876)	Dolichyl-diphosphooligosaccharide--protein glycosyltransferase subunit 1
A0A1D8PK89	A0A1D8PK89	GAP2	Candida albicans (strain SC5314 / ATCC MYA-2876)	General amino-acid permease GAP2
A0A1D8PK91	A0A1D8PK91	orf19.6979	Candida albicans (strain SC5314 / ATCC MYA-2876)	DUF21-domain-containing protein
A0A1D8PK97	A0A1D8PK97	CHS4	Candida albicans (strain SC5314 / ATCC MYA-2876)	Chs4p
A0A1D8PK98	A0A1D8PK98	orf19.6980	Candida albicans (strain SC5314 / ATCC MYA-2876)	Putative serine/threonine protein kinase
A0A1D8PKA4	A0A1D8PKA4	KIP3	Candida albicans (strain SC5314 / ATCC MYA-2876)	Kinesin-like protein
A0A1D8PKA5	A0A1D8PKA5	LAC1	Candida albicans (strain SC5314 / ATCC MYA-2876)	Lac1p
A0A1D8PKA6	A0A1D8PKA6	orf19.6990	Candida albicans (strain SC5314 / ATCC MYA-2876)	Peptidyl-prolyl cis-trans isomerase
A0A1D8PKB0	A0A1D8PKB0	orf19.7357	Candida albicans (strain SC5314 / ATCC MYA-2876)	Phosphopantothenate--cysteine ligase
A0A1D8PKB2	A0A1D8PKB2	orf19.6984	Candida albicans (strain SC5314 / ATCC MYA-2876)	Amino acid transporter transmembrane domain-containing protein
A0A1D8PKB3	A0A1D8PKB3	orf19.7366	Candida albicans (strain SC5314 / ATCC MYA-2876)	25S rRNA (Uracil2634-N3)-methyltransferase
A0A1D8PKB4	A0A1D8PKB4	YCK2	Candida albicans (strain SC5314 / ATCC MYA-2876)	Serine/threonine protein kinase
A0A1D8PKB6	A0A1D8PKB6	KRE6	Candida albicans (strain SC5314 / ATCC MYA-2876)	Beta-glucan synthesis-associated protein
A0A1D8PKB9	A0A1D8PKB9	BAT22	Candida albicans (strain SC5314 / ATCC MYA-2876)	Branched-chain-amino-acid aminotransferase
A0A1D8PKC1	A0A1D8PKC1	SAM50	Candida albicans (strain SC5314 / ATCC MYA-2876)	SAM complex subunit
A0A1D8PKC2	A0A1D8PKC2	CTA4	Candida albicans (strain SC5314 / ATCC MYA-2876)	Oleate-activated transcription factor
A0A1D8PKC3	A0A1D8PKC3	CAM1	Candida albicans (strain SC5314 / ATCC MYA-2876)	Translation elongation factor EF1B gamma
A0A1D8PKC4	A0A1D8PKC4	UBP1	Candida albicans (strain SC5314 / ATCC MYA-2876)	Ubiquitin carboxyl-terminal hydrolase
A0A1D8PKC5	A0A1D8PKC5	TRM12	Candida albicans (strain SC5314 / ATCC MYA-2876)	tRNA wybutosine-synthesizing protein 2
A0A1D8PKC7	A0A1D8PKC7	orf19.7375	Candida albicans (strain SC5314 / ATCC MYA-2876)	RRM domain-containing protein
A0A1D8PKC9	A0A1D8PKC9	DNM1	Candida albicans (strain SC5314 / ATCC MYA-2876)	Dynamin-related GTPase
A0A1D8PKD0	A0A1D8PKD0	orf19.7368	Candida albicans (strain SC5314 / ATCC MYA-2876)	RRM domain-containing protein
A0A1D8PKD1	A0A1D8PKD1	RCT1	Candida albicans (strain SC5314 / ATCC MYA-2876)	Rct1p
A0A1D8PKD2	A0A1D8PKD2	HAL3	Candida albicans (strain SC5314 / ATCC MYA-2876)	Phosphopantothenoylcysteine decarboxylase complex subunit
A0A1D8PKD3	A0A1D8PKD3	NOG1	Candida albicans (strain SC5314 / ATCC MYA-2876)	Nucleolar GTP-binding protein 1
A0A1D8PKD5	A0A1D8PKD5	ELP3	Candida albicans (strain SC5314 / ATCC MYA-2876)	Elongator complex protein 3
A0A1D8PKD8	A0A1D8PKD8	orf19.7380	Candida albicans (strain SC5314 / ATCC MYA-2876)	RRM domain-containing protein
A0A1D8PKE0	A0A1D8PKE0	orf19.7393	Candida albicans (strain SC5314 / ATCC MYA-2876)	NADH/NAD() kinase
A0A1D8PKE1	A0A1D8PKE1	SKN1	Candida albicans (strain SC5314 / ATCC MYA-2876)	Skn1p
A0A1D8PKE2	A0A1D8PKE2	PBS2	Candida albicans (strain SC5314 / ATCC MYA-2876)	Mitogen-activated protein kinase kinase
A0A1D8PKF3	A0A1D8PKF3	orf19.7409.1	Candida albicans (strain SC5314 / ATCC MYA-2876)	Mitochondrial 54S ribosomal protein YmL39
A0A1D8PKF6	A0A1D8PKF6	MMS21	Candida albicans (strain SC5314 / ATCC MYA-2876)	SUMO ligase
A0A1D8PKG0	A0A1D8PKG0	orf19.7404	Candida albicans (strain SC5314 / ATCC MYA-2876)	L-serine/L-threonine ammonia-lyase
A0A1D8PKG2	A0A1D8PKG2	HNT2	Candida albicans (strain SC5314 / ATCC MYA-2876)	Bis(5'-adenosyl)-triphosphatase
A0A1D8PKG5	A0A1D8PKG5	orf19.7422	Candida albicans (strain SC5314 / ATCC MYA-2876)	Uncharacterized protein
A0A1D8PKG7	A0A1D8PKG7	orf19.7347	Candida albicans (strain SC5314 / ATCC MYA-2876)	E2 ubiquitin-conjugating protein
A0A1D8PKG8	A0A1D8PKG8	orf19.7403	Candida albicans (strain SC5314 / ATCC MYA-2876)	Uncharacterized protein
A0A1D8PKH0	A0A1D8PKH0	ECM15	Candida albicans (strain SC5314 / ATCC MYA-2876)	Ecm15p
A0A1D8PKH1	A0A1D8PKH1	orf19.7427	Candida albicans (strain SC5314 / ATCC MYA-2876)	EamA domain-containing protein
A0A1D8PKH2	A0A1D8PKH2	GLG2	Candida albicans (strain SC5314 / ATCC MYA-2876)	Glg2p
A0A1D8PKH4	A0A1D8PKH4	orf19.7433	Candida albicans (strain SC5314 / ATCC MYA-2876)	FG-nucleoporin
A0A1D8PKH5	A0A1D8PKH5	UNG1	Candida albicans (strain SC5314 / ATCC MYA-2876)	Uracil-DNA glycosylase
A0A1D8PKI1	A0A1D8PKI1	orf19.7445	Candida albicans (strain SC5314 / ATCC MYA-2876)	Glucose-induced degradation complex subunit
A0A1D8PKI3	A0A1D8PKI3	orf19.7437	Candida albicans (strain SC5314 / ATCC MYA-2876)	Acetyltransferase
A0A1D8PKI4	A0A1D8PKI4	orf19.7444	Candida albicans (strain SC5314 / ATCC MYA-2876)	TFIIH complex subunit
A0A1D8PKI6	A0A1D8PKI6	orf19.7386	Candida albicans (strain SC5314 / ATCC MYA-2876)	Uncharacterized protein
A0A1D8PKI9	A0A1D8PKI9	orf19.7457	Candida albicans (strain SC5314 / ATCC MYA-2876)	Uncharacterized protein
A0A1D8PKJ0	A0A1D8PKJ0	orf19.7370	Candida albicans (strain SC5314 / ATCC MYA-2876)	Cationic amino acid transporter
A0A1D8PKJ2	A0A1D8PKJ2	TAF60	Candida albicans (strain SC5314 / ATCC MYA-2876)	Taf60p
A0A1D8PKJ3	A0A1D8PKJ3	UBA1	Candida albicans (strain SC5314 / ATCC MYA-2876)	E1 ubiquitin-activating protein
A0A1D8PKJ4	A0A1D8PKJ4	LYS9	Candida albicans (strain SC5314 / ATCC MYA-2876)	Saccharopine dehydrogenase (NADP, L-glutamate-forming)
A0A1D8PKJ5	A0A1D8PKJ5	orf19.7450	Candida albicans (strain SC5314 / ATCC MYA-2876)	Bud neck involved protein
A0A1D8PKJ7	A0A1D8PKJ7	APN1	Candida albicans (strain SC5314 / ATCC MYA-2876)	DNA-(Apurinic or apyrimidinic site) lyase
A0A1D8PKJ8	A0A1D8PKJ8	orf19.14120	Candida albicans (strain SC5314 / ATCC MYA-2876)	Ribosomal RNA-processing protein 1
A0A1D8PKK1	A0A1D8PKK1	orf19.6828.1	Candida albicans (strain SC5314 / ATCC MYA-2876)	Translocon subunit
A0A1D8PKK2	A0A1D8PKK2	orf19.7458	Candida albicans (strain SC5314 / ATCC MYA-2876)	Uncharacterized protein
A0A1D8PKK4	A0A1D8PKK4	orf19.14124	Candida albicans (strain SC5314 / ATCC MYA-2876)	Uncharacterized protein
A0A1D8PKK5	A0A1D8PKK5	orf19.7406	Candida albicans (strain SC5314 / ATCC MYA-2876)	Uncharacterized protein
A0A1D8PKK7	A0A1D8PKK7	orf19.7443	Candida albicans (strain SC5314 / ATCC MYA-2876)	Uncharacterized protein
A0A1D8PKL0	A0A1D8PKL0	CYP5	Candida albicans (strain SC5314 / ATCC MYA-2876)	Peptidyl-prolyl cis-trans isomerase (Fragment)
A0A1D8PKM5	A0A1D8PKM5	OPI3	Candida albicans (strain SC5314 / ATCC MYA-2876)	Phosphatidyl-N-methylethanolamine N-methyltransferase
A0A1D8PKN1	A0A1D8PKN1	orf19.7426	Candida albicans (strain SC5314 / ATCC MYA-2876)	Dolichyl-diphosphooligosaccharide--protein glycotransferase
A0A1D8PKP3	A0A1D8PKP3	orf19.14079	Candida albicans (strain SC5314 / ATCC MYA-2876)	Cornichon family protein
A0A1D8PKP8	A0A1D8PKP8	orf19.14078	Candida albicans (strain SC5314 / ATCC MYA-2876)	Uncharacterized protein
A0A1D8PKQ6	A0A1D8PKQ6	FUN31	Candida albicans (strain SC5314 / ATCC MYA-2876)	Serine/threonine protein kinase
A0A1D8PKR8	A0A1D8PKR8	orf19.14045	Candida albicans (strain SC5314 / ATCC MYA-2876)	RING-type domain-containing protein
A0A1D8PKR9	A0A1D8PKR9	orf19.14039	Candida albicans (strain SC5314 / ATCC MYA-2876)	Acid phosphatase
A0A1D8PKT0	A0A1D8PKT0	TCC1	Candida albicans (strain SC5314 / ATCC MYA-2876)	Tcc1p
A0A1D8PKT1	A0A1D8PKT1	VAN1	Candida albicans (strain SC5314 / ATCC MYA-2876)	Van1p
A0A1D8PKU3	A0A1D8PKU3	orf19.6731.1	Candida albicans (strain SC5314 / ATCC MYA-2876)	Uncharacterized protein
A0A1D8PKU6	A0A1D8PKU6	EVP1	Candida albicans (strain SC5314 / ATCC MYA-2876)	Uncharacterized protein
A0A1D8PKU7	A0A1D8PKU7	ECM29	Candida albicans (strain SC5314 / ATCC MYA-2876)	Ecm29p
A0A1D8PKV4	A0A1D8PKV4	FUM12	Candida albicans (strain SC5314 / ATCC MYA-2876)	fumarate hydratase
A0A1D8PKV6	A0A1D8PKV6	NUP159	Candida albicans (strain SC5314 / ATCC MYA-2876)	FG-nucleoporin
A0A1D8PKW0	A0A1D8PKW0	orf19.6170	Candida albicans (strain SC5314 / ATCC MYA-2876)	CAP-Gly domain-containing protein (Fragment)
A0A1D8PKW1	A0A1D8PKW1	orf19.6177	Candida albicans (strain SC5314 / ATCC MYA-2876)	Uncharacterized protein
A0A1D8PKW2	A0A1D8PKW2	FBP1	Candida albicans (strain SC5314 / ATCC MYA-2876)	fructose-bisphosphatase
A0A1D8PKW5	A0A1D8PKW5	orf19.6189	Candida albicans (strain SC5314 / ATCC MYA-2876)	Chalcone isomerase domain-containing protein
A0A1D8PKX3	A0A1D8PKX3	VMA6	Candida albicans (strain SC5314 / ATCC MYA-2876)	V-type proton ATPase subunit
A0A1D8PKX5	A0A1D8PKX5	orf19.8006	Candida albicans (strain SC5314 / ATCC MYA-2876)	Putative zinc metalloprotease
A0A1D8PKX8	A0A1D8PKX8	orf19.8008	Candida albicans (strain SC5314 / ATCC MYA-2876)	Beta-lactamase-related domain-containing protein
A0A1D8PKY1	A0A1D8PKY1	CNH1	Candida albicans (strain SC5314 / ATCC MYA-2876)	Cnh1p
A0A1D8PKY2	A0A1D8PKY2	FRP1	Candida albicans (strain SC5314 / ATCC MYA-2876)	Frp1p
A0A1D8PKY7	A0A1D8PKY7	HIS4	Candida albicans (strain SC5314 / ATCC MYA-2876)	Histidine biosynthesis trifunctional protein
A0A1D8PKZ3	A0A1D8PKZ3	SUB2	Candida albicans (strain SC5314 / ATCC MYA-2876)	ATP-dependent RNA helicase
A0A1D8PKZ4	A0A1D8PKZ4	orf19.13093	Candida albicans (strain SC5314 / ATCC MYA-2876)	Uncharacterized protein
A0A1D8PKZ5	A0A1D8PKZ5	orf19.14010	Candida albicans (strain SC5314 / ATCC MYA-2876)	Translin
A0A1D8PKZ6	A0A1D8PKZ6	orf19.6187	Candida albicans (strain SC5314 / ATCC MYA-2876)	Carbohydrate kinase PfkB domain-containing protein
A0A1D8PKZ7	A0A1D8PKZ7	PRO3	Candida albicans (strain SC5314 / ATCC MYA-2876)	Pyrroline-5-carboxylate reductase
A0A1D8PKZ9	A0A1D8PKZ9	ATP2	Candida albicans (strain SC5314 / ATCC MYA-2876)	ATP synthase subunit beta
A0A1D8PL00	A0A1D8PL00	orf19.8004	Candida albicans (strain SC5314 / ATCC MYA-2876)	Gamma-glutamylcyclotransferase
A0A1D8PL01	A0A1D8PL01	STE24	Candida albicans (strain SC5314 / ATCC MYA-2876)	CAAX prenyl protease
A0A1D8PL02	A0A1D8PL02	orf19.5660.1	Candida albicans (strain SC5314 / ATCC MYA-2876)	ATP synthase subunit e, mitochondrial
A0A1D8PL04	A0A1D8PL04	orf19.6175	Candida albicans (strain SC5314 / ATCC MYA-2876)	Fcf2 pre-rRNA processing C-terminal domain-containing protein
A0A1D8PL05	A0A1D8PL05	orf19.13105	Candida albicans (strain SC5314 / ATCC MYA-2876)	Ubiquitin-protein ligase peroxin 10
A0A1D8PL06	A0A1D8PL06	PTC7	Candida albicans (strain SC5314 / ATCC MYA-2876)	Protein phosphatase
A0A1D8PL12	A0A1D8PL12	orf19.13116	Candida albicans (strain SC5314 / ATCC MYA-2876)	MHD domain-containing protein
A0A1D8PL14	A0A1D8PL14	CAR2	Candida albicans (strain SC5314 / ATCC MYA-2876)	Ornithine aminotransferase
A0A1D8PL15	A0A1D8PL15	orf19.13110	Candida albicans (strain SC5314 / ATCC MYA-2876)	D-arabinose 1-dehydrogenase (NAD(P)())
A0A1D8PL18	A0A1D8PL18	orf19.8003	Candida albicans (strain SC5314 / ATCC MYA-2876)	Uncharacterized protein
A0A1D8PL26;Q59SJ9	A0A1D8PL26;Q59SJ9	CAALFM_C400490WA;DPH2	Candida albicans (strain SC5314 / ATCC MYA-2876)	2-(3-amino-3-carboxypropyl)histidine synthase subunit 2-2;2-(3-amino-3-carboxypropyl)histidine synthase subunit 2-1
A0A1D8PL32	A0A1D8PL32	MUC1	Candida albicans (strain SC5314 / ATCC MYA-2876)	Muc1p
A0A1D8PL33	A0A1D8PL33	orf19.11662	Candida albicans (strain SC5314 / ATCC MYA-2876)	Phosphatase
A0A1D8PL36	A0A1D8PL36	orf19.11660	Candida albicans (strain SC5314 / ATCC MYA-2876)	ENTH domain-containing protein
A0A1D8PL37	A0A1D8PL37	HIS5	Candida albicans (strain SC5314 / ATCC MYA-2876)	Imidazole acetol-phosphate transaminase
A0A1D8PL41	A0A1D8PL41	orf19.4191.1	Candida albicans (strain SC5314 / ATCC MYA-2876)	HECT-type E3 ubiquitin transferase
A0A1D8PL46	A0A1D8PL46	orf19.13120	Candida albicans (strain SC5314 / ATCC MYA-2876)	Translocase
A0A1D8PL49	A0A1D8PL49	orf19.12182	Candida albicans (strain SC5314 / ATCC MYA-2876)	Uncharacterized protein
A0A1D8PL51	A0A1D8PL51	orf19.11637	Candida albicans (strain SC5314 / ATCC MYA-2876)	Non-structural maintenance of chromosomes element 4
A0A1D8PL54	A0A1D8PL54	YPP1	Candida albicans (strain SC5314 / ATCC MYA-2876)	Uncharacterized protein
A0A1D8PL57	A0A1D8PL57	orf19.11647	Candida albicans (strain SC5314 / ATCC MYA-2876)	ATPase domain-containing protein
A0A1D8PL61	A0A1D8PL61	MDN1	Candida albicans (strain SC5314 / ATCC MYA-2876)	Midasin
A0A1D8PL68	A0A1D8PL68	RPL40B	Candida albicans (strain SC5314 / ATCC MYA-2876)	60S ribosomal protein L40-B
A0A1D8PL76	A0A1D8PL76	orf19.12171	Candida albicans (strain SC5314 / ATCC MYA-2876)	Elongator subunit
A0A1D8PL78	A0A1D8PL78	CRD2	Candida albicans (strain SC5314 / ATCC MYA-2876)	Crd2p
A0A1D8PL79	A0A1D8PL79	orf19.12176	Candida albicans (strain SC5314 / ATCC MYA-2876)	tRNA adenylyltransferase
A0A1D8PL84	A0A1D8PL84	orf19.12155	Candida albicans (strain SC5314 / ATCC MYA-2876)	PIN domain-containing protein
A0A1D8PL85	A0A1D8PL85	AAT22	Candida albicans (strain SC5314 / ATCC MYA-2876)	Aspartate aminotransferase
A0A1D8PL86	A0A1D8PL86	MLP1	Candida albicans (strain SC5314 / ATCC MYA-2876)	Mlp1p
A0A1D8PL88	A0A1D8PL88	orf19.12126	Candida albicans (strain SC5314 / ATCC MYA-2876)	Uncharacterized protein
A0A1D8PL89	A0A1D8PL89	ZCF21	Candida albicans (strain SC5314 / ATCC MYA-2876)	Zcf21p
A0A1D8PL91	A0A1D8PL91	orf19.12129	Candida albicans (strain SC5314 / ATCC MYA-2876)	SURP motif domain-containing protein
A0A1D8PL92	A0A1D8PL92	orf19.12127	Candida albicans (strain SC5314 / ATCC MYA-2876)	Nem1-Spo7 phosphatase catalytic subunit
A0A1D8PL97	A0A1D8PL97	orf19.4677	Candida albicans (strain SC5314 / ATCC MYA-2876)	HIT-type domain-containing protein
A0A1D8PL99	A0A1D8PL99	RPS6A	Candida albicans (strain SC5314 / ATCC MYA-2876)	40S ribosomal protein S6
A0A1D8PLA0	A0A1D8PLA0	OPT6	Candida albicans (strain SC5314 / ATCC MYA-2876)	Opt6p
A0A1D8PLA3	A0A1D8PLA3	PWP1	Candida albicans (strain SC5314 / ATCC MYA-2876)	rRNA-processing protein
A0A1D8PLA4	A0A1D8PLA4	ZCF27	Candida albicans (strain SC5314 / ATCC MYA-2876)	Zcf27p
A0A1D8PLA6	A0A1D8PLA6	orf19.12128	Candida albicans (strain SC5314 / ATCC MYA-2876)	Uncharacterized protein
A0A1D8PLA7	A0A1D8PLA7	NAT4	Candida albicans (strain SC5314 / ATCC MYA-2876)	N-alpha-acetyltransferase 40
A0A1D8PLB3	A0A1D8PLB3	orf19.12098	Candida albicans (strain SC5314 / ATCC MYA-2876)	Cleavage polyadenylation factor subunit
A0A1D8PLB5	A0A1D8PLB5	ERG251	Candida albicans (strain SC5314 / ATCC MYA-2876)	Erg251p
A0A1D8PLB6	A0A1D8PLB6	BEM1	Candida albicans (strain SC5314 / ATCC MYA-2876)	Phosphatidylinositol-3-phosphate-binding protein
A0A1D8PLB7	A0A1D8PLB7	ILV6	Candida albicans (strain SC5314 / ATCC MYA-2876)	Acetolactate synthase regulatory subunit
A0A1D8PLC1	A0A1D8PLC1	orf19.12099	Candida albicans (strain SC5314 / ATCC MYA-2876)	Ubiquitin-ubiquitin ligase
A0A1D8PLC3	A0A1D8PLC3	orf19.12091	Candida albicans (strain SC5314 / ATCC MYA-2876)	Putative tubulin tyrosine ligase
A0A1D8PLC6	A0A1D8PLC6	HRT2	Candida albicans (strain SC5314 / ATCC MYA-2876)	Sugar phosphate phosphatase
A0A1D8PLC9	A0A1D8PLC9	RPL20B	Candida albicans (strain SC5314 / ATCC MYA-2876)	60S ribosomal protein L20-B
A0A1D8PLD6	A0A1D8PLD6	PDC12	Candida albicans (strain SC5314 / ATCC MYA-2876)	Pdc12p
A0A1D8PLD7	A0A1D8PLD7	orf19.12079	Candida albicans (strain SC5314 / ATCC MYA-2876)	Dienelactone hydrolase domain-containing protein
A0A1D8PLD8	A0A1D8PLD8	orf19.12096	Candida albicans (strain SC5314 / ATCC MYA-2876)	Type 2A phosphatase-associated protein 42
A0A1D8PLD9	A0A1D8PLD9	orf19.12080	Candida albicans (strain SC5314 / ATCC MYA-2876)	Peptidase M20 dimerisation domain-containing protein
A0A1D8PLE0	A0A1D8PLE0	orf19.12077	Candida albicans (strain SC5314 / ATCC MYA-2876)	Uncharacterized protein
A0A1D8PLE6	A0A1D8PLE6	orf19.12108	Candida albicans (strain SC5314 / ATCC MYA-2876)	Thioredoxin-like_fold domain-containing protein
A0A1D8PLE7	A0A1D8PLE7	orf19.4593.1	Candida albicans (strain SC5314 / ATCC MYA-2876)	Complex 1 LYR protein domain-containing protein
A0A1D8PLF1	A0A1D8PLF1	DPM3	Candida albicans (strain SC5314 / ATCC MYA-2876)	Dolichol-phosphate mannosyltransferase subunit 3
A0A1D8PLF7	A0A1D8PLF7	orf19.12097	Candida albicans (strain SC5314 / ATCC MYA-2876)	Nucleoporin
A0A1D8PLF9	A0A1D8PLF9	orf19.12065	Candida albicans (strain SC5314 / ATCC MYA-2876)	Topoisomerase I damage affected protein 11
A0A1D8PLG7	A0A1D8PLG7	orf19.12039	Candida albicans (strain SC5314 / ATCC MYA-2876)	Uncharacterized protein
A0A1D8PLH0	A0A1D8PLH0	ERG8	Candida albicans (strain SC5314 / ATCC MYA-2876)	Phosphomevalonate kinase
A0A1D8PLH1	A0A1D8PLH1	TIM10	Candida albicans (strain SC5314 / ATCC MYA-2876)	Mitochondrial import inner membrane translocase subunit
A0A1D8PLH5	A0A1D8PLH5	orf19.12044	Candida albicans (strain SC5314 / ATCC MYA-2876)	ABC1 atypical kinase-like domain-containing protein
A0A1D8PLH8	A0A1D8PLH8	HOS3	Candida albicans (strain SC5314 / ATCC MYA-2876)	histone deacetylase
A0A1D8PLI2	A0A1D8PLI2	IDI1	Candida albicans (strain SC5314 / ATCC MYA-2876)	Isopentenyl-diphosphate delta-isomerase
A0A1D8PLJ2	A0A1D8PLJ2	BEM3	Candida albicans (strain SC5314 / ATCC MYA-2876)	Bem3p
A0A1D8PLJ3	A0A1D8PLJ3	SOD1	Candida albicans (strain SC5314 / ATCC MYA-2876)	Superoxide dismutase [Cu-Zn]
A0A1D8PLK0	A0A1D8PLK0	orf19.10271	Candida albicans (strain SC5314 / ATCC MYA-2876)	Thioredoxin domain-containing protein
A0A1D8PLK1	A0A1D8PLK1	PRE7	Candida albicans (strain SC5314 / ATCC MYA-2876)	Proteasome core particle subunit beta 6
A0A1D8PLK4	A0A1D8PLK4	orf19.10263	Candida albicans (strain SC5314 / ATCC MYA-2876)	Potassium channel tetramerisation-type BTB domain-containing protein
A0A1D8PLL1	A0A1D8PLL1	orf19.10253	Candida albicans (strain SC5314 / ATCC MYA-2876)	Chromatin assembly factor 1 subunit p90
A0A1D8PLL4	A0A1D8PLL4	RGT1	Candida albicans (strain SC5314 / ATCC MYA-2876)	Rgt1p
A0A1D8PLL7	A0A1D8PLL7	orf19.10245	Candida albicans (strain SC5314 / ATCC MYA-2876)	Uncharacterized protein
A0A1D8PLM0	A0A1D8PLM0	orf19.10246	Candida albicans (strain SC5314 / ATCC MYA-2876)	Beclin 1
A0A1D8PLM5	A0A1D8PLM5	HFL2	Candida albicans (strain SC5314 / ATCC MYA-2876)	Negative cofactor 2 transcription regulator complex subunit
A0A1D8PLM8	A0A1D8PLM8	HIT1	Candida albicans (strain SC5314 / ATCC MYA-2876)	Hit1p
A0A1D8PLN1	A0A1D8PLN1	SAS10	Candida albicans (strain SC5314 / ATCC MYA-2876)	rRNA-processing protein
A0A1D8PLN3	A0A1D8PLN3	orf19.10235	Candida albicans (strain SC5314 / ATCC MYA-2876)	T-complex protein 1 subunit delta
A0A1D8PLN4	A0A1D8PLN4	MED20	Candida albicans (strain SC5314 / ATCC MYA-2876)	Mediator of RNA polymerase II transcription subunit 20
A0A1D8PLN7	A0A1D8PLN7	orf19.10226	Candida albicans (strain SC5314 / ATCC MYA-2876)	Elongator complex protein 2
A0A1D8PLN9	A0A1D8PLN9	orf19.10225	Candida albicans (strain SC5314 / ATCC MYA-2876)	Protein GLC8
A0A1D8PLP0	A0A1D8PLP0	RPC53	Candida albicans (strain SC5314 / ATCC MYA-2876)	DNA-directed RNA polymerase III subunit
A0A1D8PLP3	A0A1D8PLP3	QCR9	Candida albicans (strain SC5314 / ATCC MYA-2876)	Complex III subunit 9
A0A1D8PLP8	A0A1D8PLP8	UBR1	Candida albicans (strain SC5314 / ATCC MYA-2876)	E3 ubiquitin-protein ligase
A0A1D8PLQ3	A0A1D8PLQ3	orf19.10201	Candida albicans (strain SC5314 / ATCC MYA-2876)	Gly-Xaa carboxypeptidase
A0A1D8PLR2	A0A1D8PLR2	orf19.10192	Candida albicans (strain SC5314 / ATCC MYA-2876)	GPI-anchor transamidase subunit
A0A1D8PLR3	A0A1D8PLR3	CAALFM_C403080WA	Candida albicans (strain SC5314 / ATCC MYA-2876)	Uncharacterized protein
A0A1D8PLR5	A0A1D8PLR5	orf19.2687.1	Candida albicans (strain SC5314 / ATCC MYA-2876)	DNA-directed RNA polymerase core subunit
A0A1D8PLR6	A0A1D8PLR6	orf19.10188	Candida albicans (strain SC5314 / ATCC MYA-2876)	Smc5-Smc6 complex subunit
A0A1D8PLR7	A0A1D8PLR7	NCP1	Candida albicans (strain SC5314 / ATCC MYA-2876)	NADPH--cytochrome P450 reductase
A0A1D8PLR8	A0A1D8PLR8	orf19.10185	Candida albicans (strain SC5314 / ATCC MYA-2876)	Hydroxyacyl-thioester dehydratase
A0A1D8PLS0	A0A1D8PLS0	orf19.10186	Candida albicans (strain SC5314 / ATCC MYA-2876)	FAD/NAD(P)-binding domain-containing protein
A0A1D8PLS7	A0A1D8PLS7	orf19.9015	Candida albicans (strain SC5314 / ATCC MYA-2876)	Altered inheritance of mitochondria protein 24, mitochondrial
A0A1D8PLS9	A0A1D8PLS9	orf19.3366.1	Candida albicans (strain SC5314 / ATCC MYA-2876)	NADH-ubiquinone oxidoreductase 9.5 kDa subunit
A0A1D8PLT0	A0A1D8PLT0	AIF1	Candida albicans (strain SC5314 / ATCC MYA-2876)	FAD/NAD(P)-binding domain-containing protein
A0A1D8PLT2	A0A1D8PLT2	CPD2	Candida albicans (strain SC5314 / ATCC MYA-2876)	FAD/NAD(P)-binding domain-containing protein
A0A1D8PLT3	A0A1D8PLT3	orf19.10872	Candida albicans (strain SC5314 / ATCC MYA-2876)	Uncharacterized protein
A0A1D8PLT4	A0A1D8PLT4	MSN5	Candida albicans (strain SC5314 / ATCC MYA-2876)	Karyopherin
A0A1D8PLT5	A0A1D8PLT5	orf19.10181	Candida albicans (strain SC5314 / ATCC MYA-2876)	XPG-I domain-containing protein
A0A1D8PLT6	A0A1D8PLT6	orf19.10875	Candida albicans (strain SC5314 / ATCC MYA-2876)	Mitochondrial 54S ribosomal protein YmL22
A0A1D8PLT7	A0A1D8PLT7	DAO2	Candida albicans (strain SC5314 / ATCC MYA-2876)	Dao2p
A0A1D8PLU4	A0A1D8PLU4	DOT4	Candida albicans (strain SC5314 / ATCC MYA-2876)	Ubiquitin-specific protease
A0A1D8PLU5	A0A1D8PLU5	CSH3	Candida albicans (strain SC5314 / ATCC MYA-2876)	Csh3p
A0A1D8PLU9	A0A1D8PLU9	orf19.8903	Candida albicans (strain SC5314 / ATCC MYA-2876)	Clathrin/coatomer adaptor adaptin-like N-terminal domain-containing protein
A0A1D8PLV4	A0A1D8PLV4	orf19.10886	Candida albicans (strain SC5314 / ATCC MYA-2876)	Uncharacterized protein
A0A1D8PLV5	A0A1D8PLV5	ECM38	Candida albicans (strain SC5314 / ATCC MYA-2876)	Ecm38p
A0A1D8PLV7	A0A1D8PLV7	orf19.8888	Candida albicans (strain SC5314 / ATCC MYA-2876)	Major facilitator superfamily (MFS) profile domain-containing protein
A0A1D8PLW0	A0A1D8PLW0	orf19.8890	Candida albicans (strain SC5314 / ATCC MYA-2876)	Uncharacterized protein
A0A1D8PLW3	A0A1D8PLW3	orf19.8886	Candida albicans (strain SC5314 / ATCC MYA-2876)	Fe2OG dioxygenase domain-containing protein
A0A1D8PLW5	A0A1D8PLW5	orf19.8889	Candida albicans (strain SC5314 / ATCC MYA-2876)	Uncharacterized protein
A0A1D8PLW7	A0A1D8PLW7	NUP84	Candida albicans (strain SC5314 / ATCC MYA-2876)	Nuclear pore complex protein
A0A1D8PLW8	A0A1D8PLW8	RPN6	Candida albicans (strain SC5314 / ATCC MYA-2876)	Proteasome regulatory particle lid subunit
A0A1D8PLW9	A0A1D8PLW9	orf19.8881	Candida albicans (strain SC5314 / ATCC MYA-2876)	Uncharacterized protein
A0A1D8PLX1	A0A1D8PLX1	orf19.8883	Candida albicans (strain SC5314 / ATCC MYA-2876)	Prokaryotic-type class I peptide chain release factors domain-containing protein
A0A1D8PLX3	A0A1D8PLX3	orf19.8880	Candida albicans (strain SC5314 / ATCC MYA-2876)	Putative RNA methyltransferase
A0A1D8PLX4	A0A1D8PLX4	orf19.12505	Candida albicans (strain SC5314 / ATCC MYA-2876)	tRNA (Guanosine(18)-2'-O)-methyltransferase
A0A1D8PLX5	A0A1D8PLX5	HRQ2	Candida albicans (strain SC5314 / ATCC MYA-2876)	Hrq2p
A0A1D8PLX6	A0A1D8PLX6	orf19.9163	Candida albicans (strain SC5314 / ATCC MYA-2876)	UBX domain-containing protein
A0A1D8PLY0	A0A1D8PLY0	orf19.12507	Candida albicans (strain SC5314 / ATCC MYA-2876)	FG-nucleoporin
A0A1D8PLY1	A0A1D8PLY1	RRP42	Candida albicans (strain SC5314 / ATCC MYA-2876)	Exosome non-catalytic core subunit
A0A1D8PLY2	A0A1D8PLY2	orf19.789.1	Candida albicans (strain SC5314 / ATCC MYA-2876)	Signal recognition particle subunit SRP14
A0A1D8PLY3	A0A1D8PLY3	RAM1	Candida albicans (strain SC5314 / ATCC MYA-2876)	Protein farnesyltransferase subunit beta
A0A1D8PLY4	A0A1D8PLY4	PYC2	Candida albicans (strain SC5314 / ATCC MYA-2876)	Pyruvate carboxylase
A0A1D8PLY7	A0A1D8PLY7	JEN2	Candida albicans (strain SC5314 / ATCC MYA-2876)	Jen2p
A0A1D8PLY8	A0A1D8PLY8	orf19.12771	Candida albicans (strain SC5314 / ATCC MYA-2876)	Transcription activator GCR1-like domain-containing protein
A0A1D8PLZ2	A0A1D8PLZ2	orf19.787.1	Candida albicans (strain SC5314 / ATCC MYA-2876)	Uncharacterized protein
A0A1D8PLZ5	A0A1D8PLZ5	ECM1	Candida albicans (strain SC5314 / ATCC MYA-2876)	Ecm1p
A0A1D8PLZ6	A0A1D8PLZ6	orf19.12756	Candida albicans (strain SC5314 / ATCC MYA-2876)	TFIIH/NER complex subunit
A0A1D8PM01	A0A1D8PM01	AXL2	Candida albicans (strain SC5314 / ATCC MYA-2876)	Axl2p
A0A1D8PM02	A0A1D8PM02	orf19.12754	Candida albicans (strain SC5314 / ATCC MYA-2876)	Endonuclease/exonuclease/phosphatase domain-containing protein
A0A1D8PM03	A0A1D8PM03	orf19.12759	Candida albicans (strain SC5314 / ATCC MYA-2876)	Calnexin
A0A1D8PM15	A0A1D8PM15	orf19.8990	Candida albicans (strain SC5314 / ATCC MYA-2876)	WW domain-containing protein
A0A1D8PM16	A0A1D8PM16	SCS3	Candida albicans (strain SC5314 / ATCC MYA-2876)	Acyl-coenzyme A diphosphatase SCS3
A0A1D8PM19	A0A1D8PM19	orf19.9002	Candida albicans (strain SC5314 / ATCC MYA-2876)	Uncharacterized protein
A0A1D8PM29	A0A1D8PM29	SEC15	Candida albicans (strain SC5314 / ATCC MYA-2876)	Exocyst complex component SEC15
A0A1D8PM35	A0A1D8PM35	EFB1	Candida albicans (strain SC5314 / ATCC MYA-2876)	Translation elongation factor 1 subunit beta
A0A1D8PM39	A0A1D8PM39	ZDS1	Candida albicans (strain SC5314 / ATCC MYA-2876)	Zds1p
A0A1D8PM41	A0A1D8PM41	RPL22B	Candida albicans (strain SC5314 / ATCC MYA-2876)	60S ribosomal protein L22-B
A0A1D8PM44	A0A1D8PM44	orf19.11291	Candida albicans (strain SC5314 / ATCC MYA-2876)	Methylenetetrahydrofolate dehydrogenase (NAD())
A0A1D8PM45	A0A1D8PM45	orf19.11307	Candida albicans (strain SC5314 / ATCC MYA-2876)	Suppressor of lethality of KEX2 GAS1 double null mutant protein 1
A0A1D8PM47	A0A1D8PM47	orf19.11294	Candida albicans (strain SC5314 / ATCC MYA-2876)	Uncharacterized protein
A0A1D8PM53	A0A1D8PM53	orf19.11280	Candida albicans (strain SC5314 / ATCC MYA-2876)	Reticulon-like protein
A0A1D8PM54	A0A1D8PM54	orf19.11298	Candida albicans (strain SC5314 / ATCC MYA-2876)	C2H2-type domain-containing protein
A0A1D8PM60	A0A1D8PM60	orf19.11272	Candida albicans (strain SC5314 / ATCC MYA-2876)	mRNA decay factor PAT1 domain-containing protein
A0A1D8PM62	A0A1D8PM62	DCR1	Candida albicans (strain SC5314 / ATCC MYA-2876)	Ribonuclease III
A0A1D8PM63	A0A1D8PM63	orf19.11285	Candida albicans (strain SC5314 / ATCC MYA-2876)	Uncharacterized protein
A0A1D8PM68	A0A1D8PM68	orf19.11287	Candida albicans (strain SC5314 / ATCC MYA-2876)	Glucose-induced degradation complex subunit
A0A1D8PM73	A0A1D8PM73	CSR1	Candida albicans (strain SC5314 / ATCC MYA-2876)	Csr1p
A0A1D8PM75	A0A1D8PM75	RPL30	Candida albicans (strain SC5314 / ATCC MYA-2876)	60S ribosomal protein L30
A0A1D8PM77	A0A1D8PM77	orf19.11259	Candida albicans (strain SC5314 / ATCC MYA-2876)	NLE domain-containing protein
A0A1D8PM79	A0A1D8PM79	CDL1	Candida albicans (strain SC5314 / ATCC MYA-2876)	Cdl1p
A0A1D8PM80	A0A1D8PM80	SRB8	Candida albicans (strain SC5314 / ATCC MYA-2876)	Mediator of RNA polymerase II transcription subunit 12
A0A1D8PM81	A0A1D8PM81	orf19.3782.2	Candida albicans (strain SC5314 / ATCC MYA-2876)	MICOS complex subunit MIC10
A0A1D8PM82	A0A1D8PM82	orf19.3774.1	Candida albicans (strain SC5314 / ATCC MYA-2876)	Ubiquitin-like modifier HUB1
A0A1D8PM83	A0A1D8PM83	ARG8	Candida albicans (strain SC5314 / ATCC MYA-2876)	Acetylornithine aminotransferase, mitochondrial
A0A1D8PM85	A0A1D8PM85	SPC34	Candida albicans (strain SC5314 / ATCC MYA-2876)	Spc34p
A0A1D8PM86	A0A1D8PM86	IMG2	Candida albicans (strain SC5314 / ATCC MYA-2876)	Mitochondrial 54S ribosomal protein IMG2
A0A1D8PM87	A0A1D8PM87	SSK2	Candida albicans (strain SC5314 / ATCC MYA-2876)	MAP kinase kinase kinase
A0A1D8PM89	A0A1D8PM89	orf19.8365	Candida albicans (strain SC5314 / ATCC MYA-2876)	Uncharacterized protein
A0A1D8PM90	A0A1D8PM90	orf19.11253	Candida albicans (strain SC5314 / ATCC MYA-2876)	Zn(2) transporter
A0A1D8PM92	A0A1D8PM92	orf19.8368	Candida albicans (strain SC5314 / ATCC MYA-2876)	Nucleocytoplasmic transporter
A0A1D8PM93	A0A1D8PM93	EDC3	Candida albicans (strain SC5314 / ATCC MYA-2876)	Enhancer of mRNA-decapping protein 3
A0A1D8PM94	A0A1D8PM94	ALD6	Candida albicans (strain SC5314 / ATCC MYA-2876)	methylmalonate-semialdehyde dehydrogenase (CoA acylating)
A0A1D8PM97	A0A1D8PM97	RAD59	Candida albicans (strain SC5314 / ATCC MYA-2876)	DNA repair protein RAD59
A0A1D8PMA2	A0A1D8PMA2	USO1	Candida albicans (strain SC5314 / ATCC MYA-2876)	Uso1p
A0A1D8PMA4	A0A1D8PMA4	orf19.9355	Candida albicans (strain SC5314 / ATCC MYA-2876)	Uncharacterized protein
A0A1D8PMA5	A0A1D8PMA5	PUF3	Candida albicans (strain SC5314 / ATCC MYA-2876)	mRNA-binding protein
A0A1D8PMA9	A0A1D8PMA9	orf19.9357	Candida albicans (strain SC5314 / ATCC MYA-2876)	WD_REPEATS_REGION domain-containing protein
A0A1D8PMB0	A0A1D8PMB0	ABZ1	Candida albicans (strain SC5314 / ATCC MYA-2876)	aminodeoxychorismate synthase
A0A1D8PMB1	A0A1D8PMB1	GAP5	Candida albicans (strain SC5314 / ATCC MYA-2876)	Amino-acid permease GAP5
A0A1D8PMB2	A0A1D8PMB2	orf19.14155	Candida albicans (strain SC5314 / ATCC MYA-2876)	Elongator subunit
A0A1D8PMB3	A0A1D8PMB3	XKS1	Candida albicans (strain SC5314 / ATCC MYA-2876)	Xylulokinase
A0A1D8PMB5	A0A1D8PMB5	orf19.9358	Candida albicans (strain SC5314 / ATCC MYA-2876)	Anaphase promoting complex subunit
A0A1D8PMB7	A0A1D8PMB7	OFD1	Candida albicans (strain SC5314 / ATCC MYA-2876)	Oxidative DNA demethylase
A0A1D8PMB8	A0A1D8PMB8	HOM3	Candida albicans (strain SC5314 / ATCC MYA-2876)	Aspartokinase
A0A1D8PMC1	A0A1D8PMC1	orf19.9366	Candida albicans (strain SC5314 / ATCC MYA-2876)	Vacuolar protein sorting-associated protein 62
A0A1D8PMC2	A0A1D8PMC2	orf19.1795.1	Candida albicans (strain SC5314 / ATCC MYA-2876)	Signal peptidase complex subunit
A0A1D8PMC5	A0A1D8PMC5	ARO9	Candida albicans (strain SC5314 / ATCC MYA-2876)	Aromatic-amino-acid:2-oxoglutarate transaminase
A0A1D8PMC9	A0A1D8PMC9	GYP2	Candida albicans (strain SC5314 / ATCC MYA-2876)	Oxidant-induced cell-cycle arrest protein 5
A0A1D8PMD0	A0A1D8PMD0	CAALFM_C405640CA	Candida albicans (strain SC5314 / ATCC MYA-2876)	1-(5-phosphoribosyl)-5-[(5-phosphoribosylamino)methylideneamino] imidazole-4-carboxamide isomerase
A0A1D8PMD1	A0A1D8PMD1	PHO4	Candida albicans (strain SC5314 / ATCC MYA-2876)	Phosphate-sensing transcription factor
A0A1D8PMD4	A0A1D8PMD4	TUB4	Candida albicans (strain SC5314 / ATCC MYA-2876)	Tubulin gamma chain
A0A1D8PMD5	A0A1D8PMD5	orf19.8830	Candida albicans (strain SC5314 / ATCC MYA-2876)	Eisosome protein SEG1
A0A1D8PMD7	A0A1D8PMD7	orf19.8831	Candida albicans (strain SC5314 / ATCC MYA-2876)	Uncharacterized protein
A0A1D8PME0	A0A1D8PME0	YME1	Candida albicans (strain SC5314 / ATCC MYA-2876)	I-AAA protease
A0A1D8PME3	A0A1D8PME3	CFL2	Candida albicans (strain SC5314 / ATCC MYA-2876)	Cfl2p
A0A1D8PME6	A0A1D8PME6	CGT1	Candida albicans (strain SC5314 / ATCC MYA-2876)	mRNA-capping enzyme subunit alpha
A0A1D8PME8	A0A1D8PME8	orf19.8850	Candida albicans (strain SC5314 / ATCC MYA-2876)	Transport protein particle complex II subunit
A0A1D8PMF0	A0A1D8PMF0	orf19.8864	Candida albicans (strain SC5314 / ATCC MYA-2876)	Uncharacterized protein
A0A1D8PMF5	A0A1D8PMF5	orf19.1267.1	Candida albicans (strain SC5314 / ATCC MYA-2876)	Complex 1 LYR protein domain-containing protein
A0A1D8PMF6	A0A1D8PMF6	VPS11	Candida albicans (strain SC5314 / ATCC MYA-2876)	E3 ubiquitin-protein ligase PEP5
A0A1D8PMF7	A0A1D8PMF7	orf19.8858	Candida albicans (strain SC5314 / ATCC MYA-2876)	Lysine acetyltransferase
A0A1D8PMF8	A0A1D8PMF8	CMD1	Candida albicans (strain SC5314 / ATCC MYA-2876)	Calmodulin
A0A1D8PMG0	A0A1D8PMG0	NIF3	Candida albicans (strain SC5314 / ATCC MYA-2876)	Nif3p
A0A1D8PMG4	A0A1D8PMG4	orf19.11887	Candida albicans (strain SC5314 / ATCC MYA-2876)	Nucleotide diphosphatase/phosphodiesterase
A0A1D8PMG6	A0A1D8PMG6	orf19.11885	Candida albicans (strain SC5314 / ATCC MYA-2876)	BTB domain-containing protein
A0A1D8PMG7	A0A1D8PMG7	HOS1	Candida albicans (strain SC5314 / ATCC MYA-2876)	histone deacetylase
A0A1D8PMG9	A0A1D8PMG9	orf19.10441	Candida albicans (strain SC5314 / ATCC MYA-2876)	PH domain-containing protein
A0A1D8PMH1	A0A1D8PMH1	MED3	Candida albicans (strain SC5314 / ATCC MYA-2876)	Med3p
A0A1D8PMH5	A0A1D8PMH5	VPS13	Candida albicans (strain SC5314 / ATCC MYA-2876)	Vacuolar protein sorting-associated protein
A0A1D8PMH6	A0A1D8PMH6	TRP5	Candida albicans (strain SC5314 / ATCC MYA-2876)	Tryptophan synthase
A0A1D8PMH8	A0A1D8PMH8	GDH3	Candida albicans (strain SC5314 / ATCC MYA-2876)	Glutamate dehydrogenase
A0A1D8PMH9	A0A1D8PMH9	CWH41	Candida albicans (strain SC5314 / ATCC MYA-2876)	Mannosyl-oligosaccharide glucosidase
A0A1D8PMI1	A0A1D8PMI1	SEC3	Candida albicans (strain SC5314 / ATCC MYA-2876)	GTP-Rho binding exocyst subunit
A0A1D8PMJ1	A0A1D8PMJ1	orf19.10434	Candida albicans (strain SC5314 / ATCC MYA-2876)	Genetic interactor of prohibitins 3, mitochondrial
A0A1D8PMJ7	A0A1D8PMJ7	orf19.2907.1	Candida albicans (strain SC5314 / ATCC MYA-2876)	Chromatin DNA-binding EKC/KEOPS complex subunit
A0A1D8PMJ9	A0A1D8PMJ9	orf19.10406	Candida albicans (strain SC5314 / ATCC MYA-2876)	Uncharacterized protein (Fragment)
A0A1D8PMK0	A0A1D8PMK0	AGO1	Candida albicans (strain SC5314 / ATCC MYA-2876)	Ago1p
A0A1D8PMK3	A0A1D8PMK3	NUP60	Candida albicans (strain SC5314 / ATCC MYA-2876)	FG-nucleoporin
A0A1D8PMK4	A0A1D8PMK4	orf19.10405	Candida albicans (strain SC5314 / ATCC MYA-2876)	Uncharacterized protein
A0A1D8PMK6	A0A1D8PMK6	orf19.10411	Candida albicans (strain SC5314 / ATCC MYA-2876)	mRNA splicing protein
A0A1D8PML0	A0A1D8PML0	PRI2	Candida albicans (strain SC5314 / ATCC MYA-2876)	DNA primase large subunit
A0A1D8PML3	A0A1D8PML3	orf19.10408	Candida albicans (strain SC5314 / ATCC MYA-2876)	Uncharacterized protein
A0A1D8PML5	A0A1D8PML5	orf19.10407	Candida albicans (strain SC5314 / ATCC MYA-2876)	Vps72/YL1 C-terminal domain-containing protein
A0A1D8PML6	A0A1D8PML6	orf19.10409	Candida albicans (strain SC5314 / ATCC MYA-2876)	Protein AFG1
A0A1D8PML8	A0A1D8PML8	CSO99	Candida albicans (strain SC5314 / ATCC MYA-2876)	Cso99p
A0A1D8PMM1	A0A1D8PMM1	TOP2	Candida albicans (strain SC5314 / ATCC MYA-2876)	DNA topoisomerase 2
A0A1D8PMM2	A0A1D8PMM2	orf19.10653	Candida albicans (strain SC5314 / ATCC MYA-2876)	GYF domain-containing protein
A0A1D8PMM6	A0A1D8PMM6	MNN4	Candida albicans (strain SC5314 / ATCC MYA-2876)	Mnn4p
A0A1D8PMM8	A0A1D8PMM8	orf19.10651	Candida albicans (strain SC5314 / ATCC MYA-2876)	PKS_ER domain-containing protein
A0A1D8PMN4	A0A1D8PMN4	orf19.10640	Candida albicans (strain SC5314 / ATCC MYA-2876)	Syntaxin-binding protein
A0A1D8PMN9	A0A1D8PMN9	CCT6	Candida albicans (strain SC5314 / ATCC MYA-2876)	Chaperonin-containing T-complex subunit
A0A1D8PMP0	A0A1D8PMP0	OYE32	Candida albicans (strain SC5314 / ATCC MYA-2876)	Oye32p
A0A1D8PMP1	A0A1D8PMP1	GUT2	Candida albicans (strain SC5314 / ATCC MYA-2876)	Glycerol-3-phosphate dehydrogenase
A0A1D8PMP5	A0A1D8PMP5	orf19.10637	Candida albicans (strain SC5314 / ATCC MYA-2876)	Translin
A0A1D8PMP9	A0A1D8PMP9	orf19.10636	Candida albicans (strain SC5314 / ATCC MYA-2876)	Methionine aminopeptidase
A0A1D8PMQ0	A0A1D8PMQ0	SEM1	Candida albicans (strain SC5314 / ATCC MYA-2876)	26S proteasome complex subunit SEM1
A0A1D8PMQ1	A0A1D8PMQ1	orf19.3123.2	Candida albicans (strain SC5314 / ATCC MYA-2876)	Cytidine deaminase
A0A1D8PMQ4	A0A1D8PMQ4	RPT5	Candida albicans (strain SC5314 / ATCC MYA-2876)	Proteasome regulatory particle base subunit
A0A1D8PMQ7	A0A1D8PMQ7	orf19.10627	Candida albicans (strain SC5314 / ATCC MYA-2876)	Uncharacterized protein
A0A1D8PMR2	A0A1D8PMR2	TRP4	Candida albicans (strain SC5314 / ATCC MYA-2876)	Anthranilate phosphoribosyltransferase
A0A1D8PMR4	A0A1D8PMR4	orf19.10613	Candida albicans (strain SC5314 / ATCC MYA-2876)	Centrosomin N-terminal motif 1 domain-containing protein
A0A1D8PMR5	A0A1D8PMR5	orf19.10610	Candida albicans (strain SC5314 / ATCC MYA-2876)	ATP-dependent RNA helicase
A0A1D8PMR6	A0A1D8PMR6	ZRT101	Candida albicans (strain SC5314 / ATCC MYA-2876)	Zrt1p
A0A1D8PMS0	A0A1D8PMS0	orf19.10602	Candida albicans (strain SC5314 / ATCC MYA-2876)	Uncharacterized protein
A0A1D8PMS1	A0A1D8PMS1	orf19.10615	Candida albicans (strain SC5314 / ATCC MYA-2876)	DNA-directed RNA polymerase subunit
A0A1D8PMS3	A0A1D8PMS3	orf19.10596	Candida albicans (strain SC5314 / ATCC MYA-2876)	Something about silencing protein 4 domain-containing protein
A0A1D8PMS7	A0A1D8PMS7	SEC10	Candida albicans (strain SC5314 / ATCC MYA-2876)	Exocyst subunit
A0A1D8PMS8	A0A1D8PMS8	orf19.3080	Candida albicans (strain SC5314 / ATCC MYA-2876)	Sister chromatid cohesion protein
A0A1D8PMT0	A0A1D8PMT0	orf19.10595	Candida albicans (strain SC5314 / ATCC MYA-2876)	Putative lipid phosphatase
A0A1D8PMT2	A0A1D8PMT2	orf19.5693	Candida albicans (strain SC5314 / ATCC MYA-2876)	GPI-anchor transamidase subunit
A0A1D8PMT3	A0A1D8PMT3	orf19.5692	Candida albicans (strain SC5314 / ATCC MYA-2876)	Anaphase-promoting complex subunit 4
A0A1D8PMT6	A0A1D8PMT6	orf19.5689	Candida albicans (strain SC5314 / ATCC MYA-2876)	Coatomer subunit epsilon
A0A1D8PMT8	A0A1D8PMT8	orf19.5698	Candida albicans (strain SC5314 / ATCC MYA-2876)	Mitochondrial 54S ribosomal protein MRPL1
A0A1D8PMU2	A0A1D8PMU2	orf19.5686	Candida albicans (strain SC5314 / ATCC MYA-2876)	Uncharacterized protein
A0A1D8PMU3	A0A1D8PMU3	orf19.5681	Candida albicans (strain SC5314 / ATCC MYA-2876)	Uncharacterized protein
A0A1D8PMU4	A0A1D8PMU4	orf19.5688	Candida albicans (strain SC5314 / ATCC MYA-2876)	Uncharacterized protein
A0A1D8PMU5	A0A1D8PMU5	orf19.5684	Candida albicans (strain SC5314 / ATCC MYA-2876)	Mitochondrial 54S ribosomal protein YmL38/YmL34
A0A1D8PMU8	A0A1D8PMU8	orf19.5682	Candida albicans (strain SC5314 / ATCC MYA-2876)	Importin subunit alpha
A0A1D8PMU9	A0A1D8PMU9	VIP1	Candida albicans (strain SC5314 / ATCC MYA-2876)	Inositol hexakisphosphate and diphosphoinositol-pentakisphosphate kinase
A0A1D8PMV1	A0A1D8PMV1	orf19.5680	Candida albicans (strain SC5314 / ATCC MYA-2876)	UspA domain-containing protein
A0A1D8PMV9	A0A1D8PMV9	THS1	Candida albicans (strain SC5314 / ATCC MYA-2876)	threonine--tRNA ligase
A0A1D8PMW6	A0A1D8PMW6	COF1	Candida albicans (strain SC5314 / ATCC MYA-2876)	Cofilin
A0A1D8PMX3	A0A1D8PMX3	orf19.961.2	Candida albicans (strain SC5314 / ATCC MYA-2876)	Putative mitochondrial 54S ribosomal protein
A0A1D8PMX7	A0A1D8PMX7	IFG3	Candida albicans (strain SC5314 / ATCC MYA-2876)	Ifg3p
A0A1D8PMY6	A0A1D8PMY6	orf19.8547	Candida albicans (strain SC5314 / ATCC MYA-2876)	Phospholipid-transporting ATPase
A0A1D8PMZ0	A0A1D8PMZ0	orf19.8543	Candida albicans (strain SC5314 / ATCC MYA-2876)	Uncharacterized protein
A0A1D8PMZ2	A0A1D8PMZ2	EXO1	Candida albicans (strain SC5314 / ATCC MYA-2876)	Exonuclease 1
A0A1D8PMZ3	A0A1D8PMZ3	RMT2	Candida albicans (strain SC5314 / ATCC MYA-2876)	Arginine N-methyltransferase 2
A0A1D8PMZ4	A0A1D8PMZ4	HMS1	Candida albicans (strain SC5314 / ATCC MYA-2876)	Hms1p
A0A1D8PMZ8	A0A1D8PMZ8	SPE2	Candida albicans (strain SC5314 / ATCC MYA-2876)	S-adenosylmethionine decarboxylase proenzyme
A0A1D8PN00	A0A1D8PN00	TFB3	Candida albicans (strain SC5314 / ATCC MYA-2876)	RNA polymerase II transcription factor B subunit 3
A0A1D8PN01	A0A1D8PN01	SAM51	Candida albicans (strain SC5314 / ATCC MYA-2876)	Sam51p
A0A1D8PN02	A0A1D8PN02	orf19.8211	Candida albicans (strain SC5314 / ATCC MYA-2876)	Restriction of telomere capping protein 4
A0A1D8PN03	A0A1D8PN03	FOL1	Candida albicans (strain SC5314 / ATCC MYA-2876)	Folic acid synthesis protein fol1
A0A1D8PN05	A0A1D8PN05	orf19.8214	Candida albicans (strain SC5314 / ATCC MYA-2876)	Nrd1 complex RNA-binding subunit
A0A1D8PN08	A0A1D8PN08	orf19.8215	Candida albicans (strain SC5314 / ATCC MYA-2876)	indoleamine 2,3-dioxygenase
A0A1D8PN11	A0A1D8PN11	orf19.8208	Candida albicans (strain SC5314 / ATCC MYA-2876)	TYR_PHOSPHATASE_2 domain-containing protein
A0A1D8PN12	A0A1D8PN12	GIT2	Candida albicans (strain SC5314 / ATCC MYA-2876)	Glycerophosphodiester transporter GIT2
A0A1D8PN22	A0A1D8PN22	orf19.1968.1	Candida albicans (strain SC5314 / ATCC MYA-2876)	LSM domain-containing protein
A0A1D8PN24	A0A1D8PN24	IMP2	Candida albicans (strain SC5314 / ATCC MYA-2876)	Mitochondrial inner membrane protease subunit
A0A1D8PN26	A0A1D8PN26	HAP5	Candida albicans (strain SC5314 / ATCC MYA-2876)	Hap5p
A0A1D8PN32	A0A1D8PN32	CYC3	Candida albicans (strain SC5314 / ATCC MYA-2876)	Holocytochrome c-type synthase
A0A1D8PN34	A0A1D8PN34	orf19.9511	Candida albicans (strain SC5314 / ATCC MYA-2876)	Mitochondrial group I intron splicing factor CCM1
A0A1D8PN37	A0A1D8PN37	orf19.9508	Candida albicans (strain SC5314 / ATCC MYA-2876)	Uncharacterized protein
A0A1D8PN39	A0A1D8PN39	orf19.9516	Candida albicans (strain SC5314 / ATCC MYA-2876)	JmjC domain-containing protein
A0A1D8PN45	A0A1D8PN45	VPS1	Candida albicans (strain SC5314 / ATCC MYA-2876)	Dynamin-like GTPase
A0A1D8PN46	A0A1D8PN46	COQ7	Candida albicans (strain SC5314 / ATCC MYA-2876)	5-demethoxyubiquinone hydroxylase, mitochondrial
A0A1D8PN49	A0A1D8PN49	orf19.9523	Candida albicans (strain SC5314 / ATCC MYA-2876)	Mitochondrial 54S ribosomal protein IMG1
A0A1D8PN50	A0A1D8PN50	orf19.9493	Candida albicans (strain SC5314 / ATCC MYA-2876)	U1 small nuclear ribonucleoprotein component SNU71
A0A1D8PN52	A0A1D8PN52	CFL5	Candida albicans (strain SC5314 / ATCC MYA-2876)	Ferric-chelate reductase
A0A1D8PN53	A0A1D8PN53	SNM1	Candida albicans (strain SC5314 / ATCC MYA-2876)	Snm1p
A0A1D8PN56	A0A1D8PN56	orf19.11608	Candida albicans (strain SC5314 / ATCC MYA-2876)	ER membrane protein complex subunit 1
A0A1D8PN59	A0A1D8PN59	orf19.11610	Candida albicans (strain SC5314 / ATCC MYA-2876)	RNA polymerase II-associated protein RBA50
A0A1D8PN61	A0A1D8PN61	SNF1	Candida albicans (strain SC5314 / ATCC MYA-2876)	non-specific serine/threonine protein kinase
A0A1D8PN62	A0A1D8PN62	PUS4	Candida albicans (strain SC5314 / ATCC MYA-2876)	tRNA pseudouridine(55) synthase
A0A1D8PN63	A0A1D8PN63	orf19.11620	Candida albicans (strain SC5314 / ATCC MYA-2876)	ABC1 atypical kinase-like domain-containing protein
A0A1D8PN67	A0A1D8PN67	orf19.11609	Candida albicans (strain SC5314 / ATCC MYA-2876)	Plasma membrane proteolipid 3
A0A1D8PN68	A0A1D8PN68	orf19.13678	Candida albicans (strain SC5314 / ATCC MYA-2876)	NEDD8-activating enzyme E1 regulatory subunit
A0A1D8PN69	A0A1D8PN69	PRC2	Candida albicans (strain SC5314 / ATCC MYA-2876)	Carboxypeptidase
A0A1D8PN80	A0A1D8PN80	SEF2	Candida albicans (strain SC5314 / ATCC MYA-2876)	Sef2p
A0A1D8PN83	A0A1D8PN83	orf19.4149.1	Candida albicans (strain SC5314 / ATCC MYA-2876)	40S ribosomal protein S11A
A0A1D8PN84	A0A1D8PN84	MAS2	Candida albicans (strain SC5314 / ATCC MYA-2876)	Mitochondrial-processing protease subunit alpha
A0A1D8PN88	A0A1D8PN88	HIP1	Candida albicans (strain SC5314 / ATCC MYA-2876)	Amino-acid permease GAP3
A0A1D8PN90	A0A1D8PN90	STI1	Candida albicans (strain SC5314 / ATCC MYA-2876)	Hsp90 cochaperone
A0A1D8PN91	A0A1D8PN91	FCR3	Candida albicans (strain SC5314 / ATCC MYA-2876)	Fcr3p
A0A1D8PN92	A0A1D8PN92	MYO1	Candida albicans (strain SC5314 / ATCC MYA-2876)	Myosin 1
A0A1D8PN96	A0A1D8PN96	TAC1	Candida albicans (strain SC5314 / ATCC MYA-2876)	Tac1p
A0A1D8PNA0	A0A1D8PNA0	orf19.10690	Candida albicans (strain SC5314 / ATCC MYA-2876)	Phosphoinositide 5-phosphatase
A0A1D8PNA1	A0A1D8PNA1	orf19.10688	Candida albicans (strain SC5314 / ATCC MYA-2876)	SF3a splicing factor complex subunit
A0A1D8PNA3	A0A1D8PNA3	orf19.10695	Candida albicans (strain SC5314 / ATCC MYA-2876)	Peptide alpha-N-acetyltransferase complex A subunit
A0A1D8PNA4	A0A1D8PNA4	ZNC1	Candida albicans (strain SC5314 / ATCC MYA-2876)	Znc1p
A0A1D8PNA7	A0A1D8PNA7	orf19.10678	Candida albicans (strain SC5314 / ATCC MYA-2876)	GPN-loop GTPase 2
A0A1D8PNA8	A0A1D8PNA8	RPN8	Candida albicans (strain SC5314 / ATCC MYA-2876)	Proteasome regulatory particle lid subunit
A0A1D8PNA9	A0A1D8PNA9	orf19.10680	Candida albicans (strain SC5314 / ATCC MYA-2876)	DUF3835 domain-containing protein
A0A1D8PNB0	A0A1D8PNB0	orf19.3181.1	Candida albicans (strain SC5314 / ATCC MYA-2876)	Uncharacterized protein
A0A1D8PNB1	A0A1D8PNB1	orf19.10693	Candida albicans (strain SC5314 / ATCC MYA-2876)	Uncharacterized protein
A0A1D8PNB2	A0A1D8PNB2	orf19.10694	Candida albicans (strain SC5314 / ATCC MYA-2876)	Protein transport protein SFT2
A0A1D8PNB3	A0A1D8PNB3	orf19.10685	Candida albicans (strain SC5314 / ATCC MYA-2876)	Electron transfer flavoprotein-ubiquinone oxidoreductase
A0A1D8PNB4	A0A1D8PNB4	orf19.10675	Candida albicans (strain SC5314 / ATCC MYA-2876)	Dopey N-terminal domain-containing protein
A0A1D8PNB5	A0A1D8PNB5	CDC24	Candida albicans (strain SC5314 / ATCC MYA-2876)	Rho family guanine nucleotide exchange factor
A0A1D8PNB6	A0A1D8PNB6	RCY1	Candida albicans (strain SC5314 / ATCC MYA-2876)	Rcy1p
A0A1D8PNB9	A0A1D8PNB9	orf19.10683	Candida albicans (strain SC5314 / ATCC MYA-2876)	EF-hand domain-containing protein
A0A1D8PNC3	A0A1D8PNC3	orf19.10672	Candida albicans (strain SC5314 / ATCC MYA-2876)	Uncharacterized protein
A0A1D8PNC7	A0A1D8PNC7	HSP12	Candida albicans (strain SC5314 / ATCC MYA-2876)	Hsp12p
A0A1D8PNC8	A0A1D8PNC8	PRE4	Candida albicans (strain SC5314 / ATCC MYA-2876)	Proteasome subunit beta
A0A1D8PND0	A0A1D8PND0	RIX7	Candida albicans (strain SC5314 / ATCC MYA-2876)	Putative AAA family ATPase
A0A1D8PND1	A0A1D8PND1	PTH1	Candida albicans (strain SC5314 / ATCC MYA-2876)	Phosphatidate cytidylyltransferase, mitochondrial
A0A1D8PND3	A0A1D8PND3	LEU3	Candida albicans (strain SC5314 / ATCC MYA-2876)	Leucine-responsive transcriptional regulator
A0A1D8PND4	A0A1D8PND4	orf19.4225.1	Candida albicans (strain SC5314 / ATCC MYA-2876)	Mitochondrial 37S ribosomal protein YMR31
A0A1D8PND6	A0A1D8PND6	RIB2	Candida albicans (strain SC5314 / ATCC MYA-2876)	Bifunctional DRAP deaminase/tRNA pseudouridine synthase
A0A1D8PND7	A0A1D8PND7	orf19.11703	Candida albicans (strain SC5314 / ATCC MYA-2876)	Golgi to ER traffic protein 4
A0A1D8PND9	A0A1D8PND9	RET2	Candida albicans (strain SC5314 / ATCC MYA-2876)	Coatomer subunit delta
A0A1D8PNE5	A0A1D8PNE5	SRG1	Candida albicans (strain SC5314 / ATCC MYA-2876)	Phosphatidyl synthase
A0A1D8PNE8	A0A1D8PNE8	orf19.10676	Candida albicans (strain SC5314 / ATCC MYA-2876)	Protoheme IX farnesyltransferase, mitochondrial
A0A1D8PNE9	A0A1D8PNE9	orf19.11722	Candida albicans (strain SC5314 / ATCC MYA-2876)	Derlin
A0A1D8PNF5	A0A1D8PNF5	TIF5	Candida albicans (strain SC5314 / ATCC MYA-2876)	Translation initiation factor eIF5
A0A1D8PNF9	A0A1D8PNF9	orf19.11738	Candida albicans (strain SC5314 / ATCC MYA-2876)	PUM-HD domain-containing protein
A0A1D8PNG1	A0A1D8PNG1	orf19.11725	Candida albicans (strain SC5314 / ATCC MYA-2876)	Uncharacterized protein
A0A1D8PNG2	A0A1D8PNG2	orf19.11739	Candida albicans (strain SC5314 / ATCC MYA-2876)	Uncharacterized protein (Fragment)
A0A1D8PNG5	A0A1D8PNG5	UTP13	Candida albicans (strain SC5314 / ATCC MYA-2876)	Utp13p
A0A1D8PNG6	A0A1D8PNG6	UAP1	Candida albicans (strain SC5314 / ATCC MYA-2876)	UDP-N-acetylglucosamine diphosphorylase
A0A1D8PNG7	A0A1D8PNG7	orf19.11749	Candida albicans (strain SC5314 / ATCC MYA-2876)	Uncharacterized protein
A0A1D8PNG9	A0A1D8PNG9	THR4	Candida albicans (strain SC5314 / ATCC MYA-2876)	threonine synthase
A0A1D8PNH1	A0A1D8PNH1	OPY1	Candida albicans (strain SC5314 / ATCC MYA-2876)	PH domain-containing protein
A0A1D8PNH4	A0A1D8PNH4	PUT1	Candida albicans (strain SC5314 / ATCC MYA-2876)	Proline dehydrogenase
A0A1D8PNH7	A0A1D8PNH7	orf19.11763	Candida albicans (strain SC5314 / ATCC MYA-2876)	PKS_ER domain-containing protein
A0A1D8PNI0	A0A1D8PNI0	PEP12	Candida albicans (strain SC5314 / ATCC MYA-2876)	SNAP receptor
A0A1D8PNI3	A0A1D8PNI3	CTA7	Candida albicans (strain SC5314 / ATCC MYA-2876)	Cta7p
A0A1D8PNI6	A0A1D8PNI6	CKB2	Candida albicans (strain SC5314 / ATCC MYA-2876)	Casein kinase II subunit beta
A0A1D8PNJ2	A0A1D8PNJ2	orf19.11791	Candida albicans (strain SC5314 / ATCC MYA-2876)	trimethyllysine dioxygenase
A0A1D8PNJ4	A0A1D8PNJ4	orf19.11783	Candida albicans (strain SC5314 / ATCC MYA-2876)	Vacuolar protein-sorting-associated protein 46
A0A1D8PNJ5	A0A1D8PNJ5	SPT8	Candida albicans (strain SC5314 / ATCC MYA-2876)	SAGA complex subunit
A0A1D8PNJ8	A0A1D8PNJ8	orf19.11762	Candida albicans (strain SC5314 / ATCC MYA-2876)	Uncharacterized protein
A0A1D8PNJ9	A0A1D8PNJ9	LSM8	Candida albicans (strain SC5314 / ATCC MYA-2876)	U6 snRNA-associated Sm-like protein LSm8
A0A1D8PNK0	A0A1D8PNK0	DAP2	Candida albicans (strain SC5314 / ATCC MYA-2876)	Dap2p
A0A1D8PNK3	A0A1D8PNK3	GRE3	Candida albicans (strain SC5314 / ATCC MYA-2876)	D-xylose reductase [NAD(P)H]
A0A1D8PNK4	A0A1D8PNK4	orf19.11800	Candida albicans (strain SC5314 / ATCC MYA-2876)	Uncharacterized protein
A0A1D8PNL1	A0A1D8PNL1	MIG1	Candida albicans (strain SC5314 / ATCC MYA-2876)	Transcription factor
A0A1D8PNL5	A0A1D8PNL5	orf19.11827	Candida albicans (strain SC5314 / ATCC MYA-2876)	Protein NBA1
A0A1D8PNL9	A0A1D8PNL9	orf19.11801	Candida albicans (strain SC5314 / ATCC MYA-2876)	U4/U6-U5 snRNP complex subunit
A0A1D8PNM0	A0A1D8PNM0	orf19.11824	Candida albicans (strain SC5314 / ATCC MYA-2876)	Serine/threonine protein kinase
A0A1D8PNM1	A0A1D8PNM1	orf19.11816	Candida albicans (strain SC5314 / ATCC MYA-2876)	GPI-anchor transamidase subunit
A0A1D8PNM2	A0A1D8PNM2	orf19.11823	Candida albicans (strain SC5314 / ATCC MYA-2876)	Protein transport protein sec16
A0A1D8PNM3	A0A1D8PNM3	orf19.4340.1	Candida albicans (strain SC5314 / ATCC MYA-2876)	Sm protein F
A0A1D8PNM5	A0A1D8PNM5	orf19.10173	Candida albicans (strain SC5314 / ATCC MYA-2876)	Uncharacterized protein
A0A1D8PNM7	A0A1D8PNM7	SUT1	Candida albicans (strain SC5314 / ATCC MYA-2876)	Sut1p
A0A1D8PNM8	A0A1D8PNM8	ZCF13	Candida albicans (strain SC5314 / ATCC MYA-2876)	Zcf13p
A0A1D8PNN8	A0A1D8PNN8	CAM1-1	Candida albicans (strain SC5314 / ATCC MYA-2876)	Cam1-1p
A0A1D8PNN9	A0A1D8PNN9	RMS1	Candida albicans (strain SC5314 / ATCC MYA-2876)	Ribosomal lysine N-methyltransferase 4
A0A1D8PNP0	A0A1D8PNP0	orf19.2650.1	Candida albicans (strain SC5314 / ATCC MYA-2876)	37S ribosomal protein mrp10, mitochondrial
A0A1D8PNP3	A0A1D8PNP3	GAP6	Candida albicans (strain SC5314 / ATCC MYA-2876)	Amino-acid permease GAP6
A0A1D8PNP4	A0A1D8PNP4	orf19.6658	Candida albicans (strain SC5314 / ATCC MYA-2876)	N-acetyltransferase domain-containing protein
A0A1D8PNP6	A0A1D8PNP6	orf19.6665	Candida albicans (strain SC5314 / ATCC MYA-2876)	Nucleoporin
A0A1D8PNP7	A0A1D8PNP7	orf19.10159	Candida albicans (strain SC5314 / ATCC MYA-2876)	Protein FMP42
A0A1D8PNP8	A0A1D8PNP8	orf19.6667	Candida albicans (strain SC5314 / ATCC MYA-2876)	Histone deacetylase complex subunit SAP30 Sin3 binding domain-containing protein
A0A1D8PNP9	A0A1D8PNP9	orf19.2639.2	Candida albicans (strain SC5314 / ATCC MYA-2876)	Sm-like protein
A0A1D8PNQ2	A0A1D8PNQ2	orf19.6662	Candida albicans (strain SC5314 / ATCC MYA-2876)	Ubiquinone-binding protein
A0A1D8PNQ3	A0A1D8PNQ3	orf19.6679	Candida albicans (strain SC5314 / ATCC MYA-2876)	Class II aldolase/adducin N-terminal domain-containing protein
A0A1D8PNQ6	A0A1D8PNQ6	RPS25B	Candida albicans (strain SC5314 / ATCC MYA-2876)	40S ribosomal protein S25
A0A1D8PNQ8	A0A1D8PNQ8	MDJ1	Candida albicans (strain SC5314 / ATCC MYA-2876)	Mdj1p
A0A1D8PNQ9	A0A1D8PNQ9	LAP4	Candida albicans (strain SC5314 / ATCC MYA-2876)	Lap4p
A0A1D8PNR7	A0A1D8PNR7	HEX1	Candida albicans (strain SC5314 / ATCC MYA-2876)	Beta-hexosaminidase
A0A1D8PNS0	A0A1D8PNS0	GUK1	Candida albicans (strain SC5314 / ATCC MYA-2876)	guanylate kinase
A0A1D8PNS3	A0A1D8PNS3	MTR10	Candida albicans (strain SC5314 / ATCC MYA-2876)	Mtr10p
A0A1D8PNS6	A0A1D8PNS6	BTS1	Candida albicans (strain SC5314 / ATCC MYA-2876)	Farnesyltranstransferase
A0A1D8PNS7	A0A1D8PNS7	CAC2	Candida albicans (strain SC5314 / ATCC MYA-2876)	Cac2p
A0A1D8PNS9	A0A1D8PNS9	orf19.8719	Candida albicans (strain SC5314 / ATCC MYA-2876)	Uncharacterized protein
A0A1D8PNT2	A0A1D8PNT2	orf19.8708	Candida albicans (strain SC5314 / ATCC MYA-2876)	Chromatin modification protein
A0A1D8PNT7	A0A1D8PNT7	orf19.10730	Candida albicans (strain SC5314 / ATCC MYA-2876)	Calcineurin-like phosphoesterase domain-containing protein
A0A1D8PNT8	A0A1D8PNT8	orf19.8707	Candida albicans (strain SC5314 / ATCC MYA-2876)	Thiamine pyrophosphokinase
A0A1D8PNU4	A0A1D8PNU4	MID1	Candida albicans (strain SC5314 / ATCC MYA-2876)	Mid1p
A0A1D8PNU5	A0A1D8PNU5	orf19.10725	Candida albicans (strain SC5314 / ATCC MYA-2876)	Usp domain-containing protein
A0A1D8PNU8	A0A1D8PNU8	orf19.10726	Candida albicans (strain SC5314 / ATCC MYA-2876)	Uncharacterized protein
A0A1D8PNV1	A0A1D8PNV1	RFC3	Candida albicans (strain SC5314 / ATCC MYA-2876)	Replication factor C subunit 3
A0A1D8PNV5	A0A1D8PNV5	orf19.8872	Candida albicans (strain SC5314 / ATCC MYA-2876)	SMP-LTD domain-containing protein
A0A1D8PNV9	A0A1D8PNV9	CDS1	Candida albicans (strain SC5314 / ATCC MYA-2876)	Phosphatidate cytidylyltransferase
A0A1D8PNW1	A0A1D8PNW1	SCW11	Candida albicans (strain SC5314 / ATCC MYA-2876)	Putative glucan endo-1\3-beta-D-glucosidase
A0A1D8PNW6	A0A1D8PNW6	orf19.11381	Candida albicans (strain SC5314 / ATCC MYA-2876)	Mitochondrial fusion and transport protein
A0A1D8PNX1	A0A1D8PNX1	orf19.11403	Candida albicans (strain SC5314 / ATCC MYA-2876)	Putative serine hydrolase
A0A1D8PNX3	A0A1D8PNX3	SDC1	Candida albicans (strain SC5314 / ATCC MYA-2876)	Sdc1p
A0A1D8PNX4	A0A1D8PNX4	orf19.11402	Candida albicans (strain SC5314 / ATCC MYA-2876)	Protein disulfide isomerase
A0A1D8PNX8	A0A1D8PNX8	orf19.11396	Candida albicans (strain SC5314 / ATCC MYA-2876)	Eukaryotic translation initiation factor 4E
A0A1D8PNX9	A0A1D8PNX9	GLN3	Candida albicans (strain SC5314 / ATCC MYA-2876)	Nitrogen-responsive transcriptional regulator
A0A1D8PNY1	A0A1D8PNY1	orf19.11411	Candida albicans (strain SC5314 / ATCC MYA-2876)	Phospholipid scramblase
A0A1D8PNY3	A0A1D8PNY3	orf19.11410	Candida albicans (strain SC5314 / ATCC MYA-2876)	C2H2-type domain-containing protein
A0A1D8PNY6	A0A1D8PNY6	SFC1	Candida albicans (strain SC5314 / ATCC MYA-2876)	Sfc1p
A0A1D8PNY8	A0A1D8PNY8	YUH2	Candida albicans (strain SC5314 / ATCC MYA-2876)	Ubiquitin carboxyl-terminal hydrolase
A0A1D8PNZ2	A0A1D8PNZ2	orf19.11406	Candida albicans (strain SC5314 / ATCC MYA-2876)	Abhydrolase_3 domain-containing protein
A0A1D8PNZ6	A0A1D8PNZ6	orf19.11422	Candida albicans (strain SC5314 / ATCC MYA-2876)	Uncharacterized protein
A0A1D8PNZ7	A0A1D8PNZ7	GDE1	Candida albicans (strain SC5314 / ATCC MYA-2876)	Glycerophosphocholine phosphodiesterase GDE1
A0A1D8PNZ8	A0A1D8PNZ8	orf19.11421	Candida albicans (strain SC5314 / ATCC MYA-2876)	ER membrane protein complex subunit 2
A0A1D8PNZ9	A0A1D8PNZ9	TIP41	Candida albicans (strain SC5314 / ATCC MYA-2876)	Tip41p
A0A1D8PP00	A0A1D8PP00	CAR1	Candida albicans (strain SC5314 / ATCC MYA-2876)	Arginase
A0A1D8PP04	A0A1D8PP04	orf19.11431	Candida albicans (strain SC5314 / ATCC MYA-2876)	Bromo domain-containing protein
A0A1D8PP06	A0A1D8PP06	SRP101	Candida albicans (strain SC5314 / ATCC MYA-2876)	Signal recognition particle receptor subunit alpha
A0A1D8PP07	A0A1D8PP07	orf19.11427	Candida albicans (strain SC5314 / ATCC MYA-2876)	PCI domain-containing protein
A0A1D8PP08	A0A1D8PP08	MSM1	Candida albicans (strain SC5314 / ATCC MYA-2876)	methionine--tRNA ligase
A0A1D8PP09	A0A1D8PP09	orf19.11428	Candida albicans (strain SC5314 / ATCC MYA-2876)	Membrane insertase
A0A1D8PP13	A0A1D8PP13	GRR1	Candida albicans (strain SC5314 / ATCC MYA-2876)	SCF ubiquitin ligase complex subunit
A0A1D8PP14	A0A1D8PP14	RPL43A	Candida albicans (strain SC5314 / ATCC MYA-2876)	60S ribosomal protein L43-A
A0A1D8PP17	A0A1D8PP17	orf19.11447	Candida albicans (strain SC5314 / ATCC MYA-2876)	Non-structural maintenance of chromosomes element 1 homolog
A0A1D8PP19	A0A1D8PP19	orf19.11439	Candida albicans (strain SC5314 / ATCC MYA-2876)	GTP cyclohydrolase 1 (Fragment)
A0A1D8PP21	A0A1D8PP21	MES1	Candida albicans (strain SC5314 / ATCC MYA-2876)	methionine--tRNA ligase
A0A1D8PP27	A0A1D8PP27	orf19.11459	Candida albicans (strain SC5314 / ATCC MYA-2876)	Uncharacterized protein
A0A1D8PP29	A0A1D8PP29	orf19.11455	Candida albicans (strain SC5314 / ATCC MYA-2876)	Protein transport protein GOT1
A0A1D8PP30	A0A1D8PP30	orf19.11453	Candida albicans (strain SC5314 / ATCC MYA-2876)	Uncharacterized protein
A0A1D8PP33	A0A1D8PP33	orf19.11466	Candida albicans (strain SC5314 / ATCC MYA-2876)	PhoD-like phosphatase domain-containing protein
A0A1D8PP38	A0A1D8PP38	orf19.11467	Candida albicans (strain SC5314 / ATCC MYA-2876)	Uncharacterized protein
A0A1D8PP39	A0A1D8PP39	orf19.11465	Candida albicans (strain SC5314 / ATCC MYA-2876)	Glycosyl hydrolase family 13 catalytic domain-containing protein
A0A1D8PP41	A0A1D8PP41	orf19.11463	Candida albicans (strain SC5314 / ATCC MYA-2876)	Putative RNA helicase
A0A1D8PP43	A0A1D8PP43	ADH1	Candida albicans (strain SC5314 / ATCC MYA-2876)	Adh1p
A0A1D8PP50	A0A1D8PP50	DUN1	Candida albicans (strain SC5314 / ATCC MYA-2876)	Serine/threonine protein kinase
A0A1D8PP58	A0A1D8PP58	CNB1	Candida albicans (strain SC5314 / ATCC MYA-2876)	Calcineurin subunit B
A0A1D8PP59	A0A1D8PP59	orf19.11499	Candida albicans (strain SC5314 / ATCC MYA-2876)	Ubiquinol--cytochrome-c reductase subunit
A0A1D8PP60	A0A1D8PP60	orf19.11496	Candida albicans (strain SC5314 / ATCC MYA-2876)	Uncharacterized protein
A0A1D8PP61	A0A1D8PP61	orf19.11489	Candida albicans (strain SC5314 / ATCC MYA-2876)	2-dehydropantoate 2-reductase
A0A1D8PP62	A0A1D8PP62	TIP20	Candida albicans (strain SC5314 / ATCC MYA-2876)	Tip20p
A0A1D8PP67	A0A1D8PP67	RIB5	Candida albicans (strain SC5314 / ATCC MYA-2876)	Riboflavin synthase
A0A1D8PP72	A0A1D8PP72	orf19.11497	Candida albicans (strain SC5314 / ATCC MYA-2876)	Calcineurin-like phosphoesterase domain-containing protein
A0A1D8PP73	A0A1D8PP73	orf19.11513	Candida albicans (strain SC5314 / ATCC MYA-2876)	DNA primase
A0A1D8PP74	A0A1D8PP74	PRP22	Candida albicans (strain SC5314 / ATCC MYA-2876)	DEAH-box ATP-dependent RNA helicase
A0A1D8PP77	A0A1D8PP77	RPN5	Candida albicans (strain SC5314 / ATCC MYA-2876)	Proteasome regulatory particle lid subunit
A0A1D8PP79	A0A1D8PP79	orf19.11512	Candida albicans (strain SC5314 / ATCC MYA-2876)	WD_REPEATS_REGION domain-containing protein
A0A1D8PP89	A0A1D8PP89	EST1	Candida albicans (strain SC5314 / ATCC MYA-2876)	Est1p
A0A1D8PP94	A0A1D8PP94	VID27	Candida albicans (strain SC5314 / ATCC MYA-2876)	Vid27p
A0A1D8PP95	A0A1D8PP95	orf19.8766	Candida albicans (strain SC5314 / ATCC MYA-2876)	Ubiquitin carboxyl-terminal hydrolase
A0A1D8PPA2	A0A1D8PPA2	orf19.8774	Candida albicans (strain SC5314 / ATCC MYA-2876)	AB hydrolase-1 domain-containing protein
A0A1D8PPA3	A0A1D8PPA3	orf19.8773	Candida albicans (strain SC5314 / ATCC MYA-2876)	Uncharacterized protein
A0A1D8PPA5	A0A1D8PPA5	HET1	Candida albicans (strain SC5314 / ATCC MYA-2876)	Het1p
A0A1D8PPA8	A0A1D8PPA8	orf19.8771	Candida albicans (strain SC5314 / ATCC MYA-2876)	2-aminoadipate transaminase
A0A1D8PPB0	A0A1D8PPB0	STV1	Candida albicans (strain SC5314 / ATCC MYA-2876)	V-type proton ATPase subunit a
A0A1D8PPB1	A0A1D8PPB1	ARD	Candida albicans (strain SC5314 / ATCC MYA-2876)	Ardp
A0A1D8PPB2	A0A1D8PPB2	NUO3	Candida albicans (strain SC5314 / ATCC MYA-2876)	Uncharacterized protein
A0A1D8PPB3	A0A1D8PPB3	DNA2	Candida albicans (strain SC5314 / ATCC MYA-2876)	DNA helicase
A0A1D8PPB4	A0A1D8PPB4	orf19.8780	Candida albicans (strain SC5314 / ATCC MYA-2876)	Ndc10 domain-containing protein
A0A1D8PPB6	A0A1D8PPB6	orf19.8782	Candida albicans (strain SC5314 / ATCC MYA-2876)	Ubiquitin ligase complex subunit
A0A1D8PPB7	A0A1D8PPB7	orf19.8776	Candida albicans (strain SC5314 / ATCC MYA-2876)	Ubiquitin-conjugating protein
A0A1D8PPB9	A0A1D8PPB9	PKH3	Candida albicans (strain SC5314 / ATCC MYA-2876)	non-specific serine/threonine protein kinase
A0A1D8PPC2	A0A1D8PPC2	orf19.8793	Candida albicans (strain SC5314 / ATCC MYA-2876)	Uncharacterized protein
A0A1D8PPC6	A0A1D8PPC6	orf19.11685	Candida albicans (strain SC5314 / ATCC MYA-2876)	NEDD8-activating enzyme E1 catalytic subunit
A0A1D8PPC8	A0A1D8PPC8	orf19.4205.1	Candida albicans (strain SC5314 / ATCC MYA-2876)	Small nuclear ribonucleoprotein E
A0A1D8PPC9	A0A1D8PPC9	FET34	Candida albicans (strain SC5314 / ATCC MYA-2876)	Ferroxidase
A0A1D8PPD0	A0A1D8PPD0	orf19.8777	Candida albicans (strain SC5314 / ATCC MYA-2876)	Uncharacterized protein
A0A1D8PPD3	A0A1D8PPD3	orf19.11686	Candida albicans (strain SC5314 / ATCC MYA-2876)	Carboxylic ester hydrolase
A0A1D8PPE0	A0A1D8PPE0	RPS13	Candida albicans (strain SC5314 / ATCC MYA-2876)	40S ribosomal protein S13
A0A1D8PPE1	A0A1D8PPE1	orf19.8789	Candida albicans (strain SC5314 / ATCC MYA-2876)	Caffeine-induced death protein 2
A0A1D8PPE2	A0A1D8PPE2	FET31	Candida albicans (strain SC5314 / ATCC MYA-2876)	Fet31p
A0A1D8PPE3	A0A1D8PPE3	orf19.11671	Candida albicans (strain SC5314 / ATCC MYA-2876)	General transcription and DNA repair factor IIH subunit TFB4
A0A1D8PPE5	A0A1D8PPE5	orf19.11679	Candida albicans (strain SC5314 / ATCC MYA-2876)	Nucleoporin NDC1
A0A1D8PPE8	A0A1D8PPE8	COX15	Candida albicans (strain SC5314 / ATCC MYA-2876)	Cox15p
A0A1D8PPF1	A0A1D8PPF1	orf19.4192.1	Candida albicans (strain SC5314 / ATCC MYA-2876)	Uncharacterized protein
A0A1D8PPF3	A0A1D8PPF3	SLY41	Candida albicans (strain SC5314 / ATCC MYA-2876)	Sly41p
A0A1D8PPF9	A0A1D8PPF9	SEC8	Candida albicans (strain SC5314 / ATCC MYA-2876)	Exocyst complex component Sec8
A0A1D8PPG0	A0A1D8PPG0	orf19.11143	Candida albicans (strain SC5314 / ATCC MYA-2876)	RNA polymerase II subunit B1 CTD phosphatase RPAP2 homolog
A0A1D8PPG2	A0A1D8PPG2	orf19.11670	Candida albicans (strain SC5314 / ATCC MYA-2876)	ADF-H domain-containing protein
A0A1D8PPG3	A0A1D8PPG3	orf19.11128	Candida albicans (strain SC5314 / ATCC MYA-2876)	Uncharacterized protein
A0A1D8PPG7	A0A1D8PPG7	ILV5	Candida albicans (strain SC5314 / ATCC MYA-2876)	Ketol-acid reductoisomerase, mitochondrial
A0A1D8PPH3	A0A1D8PPH3	AIP5	Candida albicans (strain SC5314 / ATCC MYA-2876)	Uncharacterized protein
A0A1D8PPH7	A0A1D8PPH7	orf19.7736	Candida albicans (strain SC5314 / ATCC MYA-2876)	VASt domain-containing protein
A0A1D8PPI1	A0A1D8PPI1	AEP1	Candida albicans (strain SC5314 / ATCC MYA-2876)	ATPase expression protein 1
A0A1D8PPI2	A0A1D8PPI2	TOP1	Candida albicans (strain SC5314 / ATCC MYA-2876)	DNA topoisomerase I
A0A1D8PPI6	A0A1D8PPI6	CIP1	Candida albicans (strain SC5314 / ATCC MYA-2876)	Cip1p
A0A1D8PPJ1	A0A1D8PPJ1	CIC1	Candida albicans (strain SC5314 / ATCC MYA-2876)	Cic1p
A0A1D8PPJ2	A0A1D8PPJ2	orf19.7778	Candida albicans (strain SC5314 / ATCC MYA-2876)	LisH domain-containing protein
A0A1D8PPJ3	A0A1D8PPJ3	orf19.7754	Candida albicans (strain SC5314 / ATCC MYA-2876)	RNA helicase
A0A1D8PPJ5	A0A1D8PPJ5	orf19.7762	Candida albicans (strain SC5314 / ATCC MYA-2876)	Uncharacterized protein
A0A1D8PPK1	A0A1D8PPK1	EBP1	Candida albicans (strain SC5314 / ATCC MYA-2876)	Probable NADPH dehydrogenase
A0A1D8PPK2	A0A1D8PPK2	orf19.131.2	Candida albicans (strain SC5314 / ATCC MYA-2876)	Uncharacterized protein
A0A1D8PPK3	A0A1D8PPK3	VPS15	Candida albicans (strain SC5314 / ATCC MYA-2876)	non-specific serine/threonine protein kinase
A0A1D8PPK4	A0A1D8PPK4	RCN1	Candida albicans (strain SC5314 / ATCC MYA-2876)	Rcn1p
A0A1D8PPK7	A0A1D8PPK7	orf19.10953	Candida albicans (strain SC5314 / ATCC MYA-2876)	RING-type E3 ubiquitin transferase
A0A1D8PPL1	A0A1D8PPL1	TRA1	Candida albicans (strain SC5314 / ATCC MYA-2876)	Histone acetyltransferase
A0A1D8PPL4	A0A1D8PPL4	orf19.3449.1	Candida albicans (strain SC5314 / ATCC MYA-2876)	Phosphatidylglycerophosphatase
A0A1D8PPM1	A0A1D8PPM1	orf19.10942	Candida albicans (strain SC5314 / ATCC MYA-2876)	DnaJ-related protein SCJ1
A0A1D8PPM7	A0A1D8PPM7	HOC1	Candida albicans (strain SC5314 / ATCC MYA-2876)	Alpha-1,6-mannosyltransferase
A0A1D8PPM9	A0A1D8PPM9	OYE23	Candida albicans (strain SC5314 / ATCC MYA-2876)	Oye23p
A0A1D8PPN1	A0A1D8PPN1	FGR47	Candida albicans (strain SC5314 / ATCC MYA-2876)	Fgr47p
A0A1D8PPN6	A0A1D8PPN6	RPL32	Candida albicans (strain SC5314 / ATCC MYA-2876)	60S ribosomal protein L32
A0A1D8PPP4	A0A1D8PPP4	ACF2	Candida albicans (strain SC5314 / ATCC MYA-2876)	glucan endo-1,3-beta-D-glucosidase
A0A1D8PPP5	A0A1D8PPP5	MED19	Candida albicans (strain SC5314 / ATCC MYA-2876)	Mediator of RNA polymerase II transcription subunit 19
A0A1D8PPP9	A0A1D8PPP9	SEC12	Candida albicans (strain SC5314 / ATCC MYA-2876)	Guanine nucleotide-exchange factor SEC12
A0A1D8PPQ0	A0A1D8PPQ0	FPG1	Candida albicans (strain SC5314 / ATCC MYA-2876)	DNA-(apurinic or apyrimidinic site) lyase
A0A1D8PPQ1	A0A1D8PPQ1	TIF3	Candida albicans (strain SC5314 / ATCC MYA-2876)	Tif3p
A0A1D8PPQ5	A0A1D8PPQ5	orf19.10914	Candida albicans (strain SC5314 / ATCC MYA-2876)	pyridoxal kinase
A0A1D8PPQ9	A0A1D8PPQ9	orf19.8302	Candida albicans (strain SC5314 / ATCC MYA-2876)	CID domain-containing protein (Fragment)
A0A1D8PPR2	A0A1D8PPR2	DOG1	Candida albicans (strain SC5314 / ATCC MYA-2876)	2-deoxyglucose-6-phosphatase
A0A1D8PPR4	A0A1D8PPR4	YHM1	Candida albicans (strain SC5314 / ATCC MYA-2876)	Yhm1p
A0A1D8PPR5	A0A1D8PPR5	HCH1	Candida albicans (strain SC5314 / ATCC MYA-2876)	Hch1p
A0A1D8PPR6	A0A1D8PPR6	orf19.8306	Candida albicans (strain SC5314 / ATCC MYA-2876)	Mitochondrial 37S ribosomal protein YmS18
A0A1D8PPR9	A0A1D8PPR9	orf19.10902	Candida albicans (strain SC5314 / ATCC MYA-2876)	Vps72/YL1 C-terminal domain-containing protein
A0A1D8PPS0	A0A1D8PPS0	orf19.8311	Candida albicans (strain SC5314 / ATCC MYA-2876)	Peroxin 20
A0A1D8PPS1	A0A1D8PPS1	RPL25	Candida albicans (strain SC5314 / ATCC MYA-2876)	60S ribosomal protein L25
A0A1D8PPS6	A0A1D8PPS6	orf19.10995	Candida albicans (strain SC5314 / ATCC MYA-2876)	LIM zinc-binding domain-containing protein
A0A1D8PPS7	A0A1D8PPS7	orf19.8304	Candida albicans (strain SC5314 / ATCC MYA-2876)	Uncharacterized protein
A0A1D8PPS8	A0A1D8PPS8	orf19.10957	Candida albicans (strain SC5314 / ATCC MYA-2876)	Uncharacterized protein
A0A1D8PPS9	A0A1D8PPS9	CHC1	Candida albicans (strain SC5314 / ATCC MYA-2876)	Clathrin heavy chain (Fragment)
A0A1D8PPT0	A0A1D8PPT0	SLM2	Candida albicans (strain SC5314 / ATCC MYA-2876)	Phosphatidylinositol 4,5-bisphosphate-binding protein
A0A1D8PPT2	A0A1D8PPT2	CTF5	Candida albicans (strain SC5314 / ATCC MYA-2876)	Ctf5p
A0A1D8PPT3	A0A1D8PPT3	orf19.10993	Candida albicans (strain SC5314 / ATCC MYA-2876)	Uncharacterized protein
A0A1D8PPT5	A0A1D8PPT5	RPL23A	Candida albicans (strain SC5314 / ATCC MYA-2876)	60S ribosomal protein L23-A
A0A1D8PPT7	A0A1D8PPT7	SWD3	Candida albicans (strain SC5314 / ATCC MYA-2876)	Swd3p
A0A1D8PPU3	A0A1D8PPU3	orf19.10962	Candida albicans (strain SC5314 / ATCC MYA-2876)	Vacuolar protein sorting-associated protein 68
A0A1D8PPU7	A0A1D8PPU7	orf19.10977	Candida albicans (strain SC5314 / ATCC MYA-2876)	Deubiquitination module subunit
A0A1D8PPU8	A0A1D8PPU8	orf19.10974	Candida albicans (strain SC5314 / ATCC MYA-2876)	tRNA 4-demethylwyosine synthase (AdoMet-dependent)
A0A1D8PPU9	A0A1D8PPU9	orf19.10960	Candida albicans (strain SC5314 / ATCC MYA-2876)	Protein kinase domain-containing protein
A0A1D8PPV3	A0A1D8PPV3	orf19.10973	Candida albicans (strain SC5314 / ATCC MYA-2876)	Uncharacterized protein
A0A1D8PPV5	A0A1D8PPV5	SEC27	Candida albicans (strain SC5314 / ATCC MYA-2876)	Coatomer subunit beta'
A0A1D8PPV6	A0A1D8PPV6	orf19.10979	Candida albicans (strain SC5314 / ATCC MYA-2876)	Uncharacterized protein
A0A1D8PPV9	A0A1D8PPV9	orf19.12956	Candida albicans (strain SC5314 / ATCC MYA-2876)	WAC domain-containing protein
A0A1D8PPW1	A0A1D8PPW1	orf19.10984	Candida albicans (strain SC5314 / ATCC MYA-2876)	Mitochondrial 37S ribosomal protein RSM23
A0A1D8PPW6	A0A1D8PPW6	NIP7	Candida albicans (strain SC5314 / ATCC MYA-2876)	60S ribosome subunit biogenesis protein NIP7
A0A1D8PPW7	A0A1D8PPW7	orf19.10986	Candida albicans (strain SC5314 / ATCC MYA-2876)	NAD() diphosphatase
A0A1D8PPW9	A0A1D8PPW9	GCV1	Candida albicans (strain SC5314 / ATCC MYA-2876)	Aminomethyltransferase
A0A1D8PPX2	A0A1D8PPX2	orf19.12962	Candida albicans (strain SC5314 / ATCC MYA-2876)	Signal recognition particle subunit SRP72
A0A1D8PPX4	A0A1D8PPX4	orf19.12964	Candida albicans (strain SC5314 / ATCC MYA-2876)	Uncharacterized protein
A0A1D8PPX6	A0A1D8PPX6	orf19.12971	Candida albicans (strain SC5314 / ATCC MYA-2876)	GFO_IDH_MocA domain-containing protein
A0A1D8PPX7	A0A1D8PPX7	NAB3	Candida albicans (strain SC5314 / ATCC MYA-2876)	Nab3p
A0A1D8PPX8	A0A1D8PPX8	SEC20	Candida albicans (strain SC5314 / ATCC MYA-2876)	Sec20p
A0A1D8PPY0	A0A1D8PPY0	orf19.12979	Candida albicans (strain SC5314 / ATCC MYA-2876)	Guanine nucleotide exchange factor
A0A1D8PPY5	A0A1D8PPY5	orf19.12973	Candida albicans (strain SC5314 / ATCC MYA-2876)	RNA exonuclease
A0A1D8PPY6	A0A1D8PPY6	orf19.12987	Candida albicans (strain SC5314 / ATCC MYA-2876)	RRM domain-containing protein
A0A1D8PPY8	A0A1D8PPY8	SAC6	Candida albicans (strain SC5314 / ATCC MYA-2876)	Fimbrin
A0A1D8PPZ0	A0A1D8PPZ0	orf19.12993	Candida albicans (strain SC5314 / ATCC MYA-2876)	NADH dehydrogenase [ubiquinone] 1 beta subcomplex subunit 9
A0A1D8PPZ2	A0A1D8PPZ2	orf19.12985	Candida albicans (strain SC5314 / ATCC MYA-2876)	SNAP receptor
A0A1D8PPZ5	A0A1D8PPZ5	orf19.12980	Candida albicans (strain SC5314 / ATCC MYA-2876)	Golgi apparatus membrane protein TVP38
A0A1D8PPZ6;A0A1D8PQ14;A0A1D8PQ64	A0A1D8PPZ6;A0A1D8PQ14;A0A1D8PQ64	orf19.12989;PEP3;orf19.13141	Candida albicans (strain SC5314 / ATCC MYA-2876)	Uncharacterized protein;Tethering complex subunit;Uncharacterized protein
A0A1D8PPZ9	A0A1D8PPZ9	orf19.12999	Candida albicans (strain SC5314 / ATCC MYA-2876)	L-methionine (R)-S-oxide reductase
A0A1D8PQ01	A0A1D8PQ01	orf19.13001	Candida albicans (strain SC5314 / ATCC MYA-2876)	Uncharacterized protein
A0A1D8PQ03	A0A1D8PQ03	orf19.13010	Candida albicans (strain SC5314 / ATCC MYA-2876)	ribonuclease H
A0A1D8PQ05	A0A1D8PQ05	POP4	Candida albicans (strain SC5314 / ATCC MYA-2876)	Ribonuclease P protein subunit
A0A1D8PQ06	A0A1D8PQ06	STE23	Candida albicans (strain SC5314 / ATCC MYA-2876)	Metalloendopeptidase
A0A1D8PQ07	A0A1D8PQ07	HPD1	Candida albicans (strain SC5314 / ATCC MYA-2876)	Hpd1p
A0A1D8PQ08	A0A1D8PQ08	RAV2	Candida albicans (strain SC5314 / ATCC MYA-2876)	Rav2p
A0A1D8PQ09	A0A1D8PQ09	orf19.13012	Candida albicans (strain SC5314 / ATCC MYA-2876)	Putative lipoate-protein ligase A
A0A1D8PQ10	A0A1D8PQ10	VPS51	Candida albicans (strain SC5314 / ATCC MYA-2876)	Vps51p
A0A1D8PQ11	A0A1D8PQ11	orf19.13021	Candida albicans (strain SC5314 / ATCC MYA-2876)	Peroxisomal membrane protein PEX25
A0A1D8PQ13	A0A1D8PQ13	orf19.13020	Candida albicans (strain SC5314 / ATCC MYA-2876)	Putative cysteine synthase
A0A1D8PQ16	A0A1D8PQ16	orf19.13024	Candida albicans (strain SC5314 / ATCC MYA-2876)	Uncharacterized protein
A0A1D8PQ17	A0A1D8PQ17	orf19.13022	Candida albicans (strain SC5314 / ATCC MYA-2876)	Pantothenate kinase
A0A1D8PQ22	A0A1D8PQ22	orf19.13015	Candida albicans (strain SC5314 / ATCC MYA-2876)	Inner nuclear membrane protein SRC1
A0A1D8PQ25	A0A1D8PQ25	POL5	Candida albicans (strain SC5314 / ATCC MYA-2876)	DNA-directed DNA polymerase
A0A1D8PQ26	A0A1D8PQ26	ADO1	Candida albicans (strain SC5314 / ATCC MYA-2876)	Adenosine kinase
A0A1D8PQ27	A0A1D8PQ27	orf19.13033	Candida albicans (strain SC5314 / ATCC MYA-2876)	Phosphatidylinositol-3,5-bisphosphate 5-phosphatase
A0A1D8PQ33	A0A1D8PQ33	orf19.13050	Candida albicans (strain SC5314 / ATCC MYA-2876)	Uncharacterized protein
A0A1D8PQ34	A0A1D8PQ34	MDL2	Candida albicans (strain SC5314 / ATCC MYA-2876)	Mdl2p
A0A1D8PQ38	A0A1D8PQ38	orf19.5597.1	Candida albicans (strain SC5314 / ATCC MYA-2876)	Uncharacterized protein
A0A1D8PQ42	A0A1D8PQ42	AYR2	Candida albicans (strain SC5314 / ATCC MYA-2876)	Ayr2p
A0A1D8PQ43	A0A1D8PQ43	orf19.13057	Candida albicans (strain SC5314 / ATCC MYA-2876)	Ribonuclease H
A0A1D8PQ44	A0A1D8PQ44	orf19.13051	Candida albicans (strain SC5314 / ATCC MYA-2876)	DNA-directed RNA polymerase III subunit RPC6
A0A1D8PQ45	A0A1D8PQ45	orf19.13063	Candida albicans (strain SC5314 / ATCC MYA-2876)	Uncharacterized protein
A0A1D8PQ49	A0A1D8PQ49	orf19.13064	Candida albicans (strain SC5314 / ATCC MYA-2876)	Uncharacterized protein
A0A1D8PQ51	A0A1D8PQ51	orf19.13062	Candida albicans (strain SC5314 / ATCC MYA-2876)	Zinc finger PHD-type domain-containing protein
A0A1D8PQ52	A0A1D8PQ52	orf19.13066	Candida albicans (strain SC5314 / ATCC MYA-2876)	PX domain-containing protein
A0A1D8PQ54	A0A1D8PQ54	orf19.13065	Candida albicans (strain SC5314 / ATCC MYA-2876)	Antisense-enhancing sequence 1
A0A1D8PQ55	A0A1D8PQ55	orf19.13072	Candida albicans (strain SC5314 / ATCC MYA-2876)	K Homology domain-containing protein
A0A1D8PQ56	A0A1D8PQ56	NAM2	Candida albicans (strain SC5314 / ATCC MYA-2876)	leucine--tRNA ligase
A0A1D8PQ57	A0A1D8PQ57	APA2	Candida albicans (strain SC5314 / ATCC MYA-2876)	Bifunctional AP-4-A phosphorylase/ADP sulfurylase
A0A1D8PQ58	A0A1D8PQ58	orf19.13133	Candida albicans (strain SC5314 / ATCC MYA-2876)	FG-nucleoporin
A0A1D8PQ59	A0A1D8PQ59	GLC3	Candida albicans (strain SC5314 / ATCC MYA-2876)	1,4-alpha-glucan-branching enzyme
A0A1D8PQ60	A0A1D8PQ60	orf19.13134	Candida albicans (strain SC5314 / ATCC MYA-2876)	CRAL-TRIO domain-containing protein
A0A1D8PQ62	A0A1D8PQ62	orf19.13073	Candida albicans (strain SC5314 / ATCC MYA-2876)	Mitochondrial dicarboxylate transporter
A0A1D8PQ66	A0A1D8PQ66	YMX6	Candida albicans (strain SC5314 / ATCC MYA-2876)	Ymx6p
A0A1D8PQ72	A0A1D8PQ72	orf19.13143	Candida albicans (strain SC5314 / ATCC MYA-2876)	Major facilitator superfamily (MFS) profile domain-containing protein
A0A1D8PQ75	A0A1D8PQ75	FDC1	Candida albicans (strain SC5314 / ATCC MYA-2876)	Ferulic acid decarboxylase 1
A0A1D8PQ76	A0A1D8PQ76	orf19.13145	Candida albicans (strain SC5314 / ATCC MYA-2876)	Uncharacterized protein
A0A1D8PQ78	A0A1D8PQ78	CDC50	Candida albicans (strain SC5314 / ATCC MYA-2876)	Aminophospholipid translocase regulatory protein
A0A1D8PQ79	A0A1D8PQ79	orf19.13149	Candida albicans (strain SC5314 / ATCC MYA-2876)	DUF3074 domain-containing protein
A0A1D8PQ82	A0A1D8PQ82	NOG2	Candida albicans (strain SC5314 / ATCC MYA-2876)	Nucleolar GTP-binding protein 2
A0A1D8PQ89	A0A1D8PQ89	orf19.13170	Candida albicans (strain SC5314 / ATCC MYA-2876)	Mitochondrial 37S ribosomal protein MRP4
A0A1D8PQ93	A0A1D8PQ93	orf19.13177	Candida albicans (strain SC5314 / ATCC MYA-2876)	ADIPOR-like receptor IZH3
A0A1D8PQ94	A0A1D8PQ94	SBA1	Candida albicans (strain SC5314 / ATCC MYA-2876)	Hsp90 cochaperone
A0A1D8PQ95	A0A1D8PQ95	SNQ2	Candida albicans (strain SC5314 / ATCC MYA-2876)	ATP-binding cassette transporter
A0A1D8PQA2	A0A1D8PQA2	NUP82	Candida albicans (strain SC5314 / ATCC MYA-2876)	Linker nucleoporin
A0A1D8PQA6	A0A1D8PQA6	SNF4	Candida albicans (strain SC5314 / ATCC MYA-2876)	AMP-activated serine/threonine-protein kinase regulatory subunit
A0A1D8PQB0	A0A1D8PQB0	orf19.8806	Candida albicans (strain SC5314 / ATCC MYA-2876)	E3 ubiquitin-protein ligase listerin
A0A1D8PQB1	A0A1D8PQB1	orf19.1219	Candida albicans (strain SC5314 / ATCC MYA-2876)	E3 ubiquitin-protein ligase listerin
A0A1D8PQB4	A0A1D8PQB4	orf19.13195	Candida albicans (strain SC5314 / ATCC MYA-2876)	Dipeptidyl peptidase 3
A0A1D8PQC2	A0A1D8PQC2	orf19.8800	Candida albicans (strain SC5314 / ATCC MYA-2876)	Phosphatidylinositol-binding protein
A0A1D8PQC4	A0A1D8PQC4	orf19.7724	Candida albicans (strain SC5314 / ATCC MYA-2876)	Aminopeptidase
A0A1D8PQC5	A0A1D8PQC5	SEC5	Candida albicans (strain SC5314 / ATCC MYA-2876)	Exocyst complex component SEC5
A0A1D8PQC6	A0A1D8PQC6	orf19.4553	Candida albicans (strain SC5314 / ATCC MYA-2876)	Uncharacterized protein
A0A1D8PQC8	A0A1D8PQC8	orf19.8687	Candida albicans (strain SC5314 / ATCC MYA-2876)	NTF2 domain-containing protein
A0A1D8PQD1	A0A1D8PQD1	orf19.8683	Candida albicans (strain SC5314 / ATCC MYA-2876)	DNA/RNA-binding protein Alba-like domain-containing protein
A0A1D8PQD2	A0A1D8PQD2	CDC39	Candida albicans (strain SC5314 / ATCC MYA-2876)	CCR4-NOT core subunit
A0A1D8PQD4	A0A1D8PQD4	orf19.8686	Candida albicans (strain SC5314 / ATCC MYA-2876)	E2 ubiquitin-conjugating enzyme
A0A1D8PQD5	A0A1D8PQD5	orf19.1082.1	Candida albicans (strain SC5314 / ATCC MYA-2876)	Cytochrome c oxidase subunit
A0A1D8PQD6	A0A1D8PQD6	NOP8	Candida albicans (strain SC5314 / ATCC MYA-2876)	Nop8p
A0A1D8PQD7	A0A1D8PQD7	PEX11	Candida albicans (strain SC5314 / ATCC MYA-2876)	Pex11p
A0A1D8PQD9	A0A1D8PQD9	orf19.8684	Candida albicans (strain SC5314 / ATCC MYA-2876)	NFACT RNA-binding domain-containing protein
A0A1D8PQE0	A0A1D8PQE0	orf19.8693	Candida albicans (strain SC5314 / ATCC MYA-2876)	Dol-P-Man:Man(5)GlcNAc(2)-PP-Dol alpha-1,3-mannosyltransferase
A0A1D8PQE3	A0A1D8PQE3	orf19.9672	Candida albicans (strain SC5314 / ATCC MYA-2876)	Enoyl reductase (ER) domain-containing protein
A0A1D8PQE5	A0A1D8PQE5	GLE2	Candida albicans (strain SC5314 / ATCC MYA-2876)	RNA export factor
A0A1D8PQE6	A0A1D8PQE6	orf19.2125	Candida albicans (strain SC5314 / ATCC MYA-2876)	CipC protein
A0A1D8PQE7	A0A1D8PQE7	orf19.9675	Candida albicans (strain SC5314 / ATCC MYA-2876)	OBG-type G domain-containing protein
A0A1D8PQF0	A0A1D8PQF0	orf19.8698	Candida albicans (strain SC5314 / ATCC MYA-2876)	Chloride channel protein
A0A1D8PQF4	A0A1D8PQF4	orf19.9678	Candida albicans (strain SC5314 / ATCC MYA-2876)	Ubiquitin-protein ligase
A0A1D8PQF6	A0A1D8PQF6	TSM1	Candida albicans (strain SC5314 / ATCC MYA-2876)	Transcription initiation factor TFIID subunit 2
A0A1D8PQF7	A0A1D8PQF7	orf19.9690	Candida albicans (strain SC5314 / ATCC MYA-2876)	WD_REPEATS_REGION domain-containing protein
A0A1D8PQF9	A0A1D8PQF9	orf19.9697	Candida albicans (strain SC5314 / ATCC MYA-2876)	Probable electron transfer flavoprotein subunit alpha
A0A1D8PQG5	A0A1D8PQG5	SAC7	Candida albicans (strain SC5314 / ATCC MYA-2876)	Sac7p
A0A1D8PQG9	A0A1D8PQG9	orf19.7125	Candida albicans (strain SC5314 / ATCC MYA-2876)	Uncharacterized protein (Fragment)
A0A1D8PQH0	A0A1D8PQH0	RAD3	Candida albicans (strain SC5314 / ATCC MYA-2876)	ATP-dependent DNA helicase CHL1
A0A1D8PQH1	A0A1D8PQH1	orf19.7116	Candida albicans (strain SC5314 / ATCC MYA-2876)	RNA polymerase-associated protein LEO1
A0A1D8PQH5	A0A1D8PQH5	SOD3	Candida albicans (strain SC5314 / ATCC MYA-2876)	Superoxide dismutase
A0A1D8PQH7	A0A1D8PQH7	ADK2	Candida albicans (strain SC5314 / ATCC MYA-2876)	GTP:AMP phosphotransferase, mitochondrial
A0A1D8PQI0	A0A1D8PQI0	orf19.7109	Candida albicans (strain SC5314 / ATCC MYA-2876)	ANK_REP_REGION domain-containing protein
A0A1D8PQI1	A0A1D8PQI1	VPS70	Candida albicans (strain SC5314 / ATCC MYA-2876)	Putative zinc metalloprotease
A0A1D8PQI3	A0A1D8PQI3	orf19.7101	Candida albicans (strain SC5314 / ATCC MYA-2876)	Telomere length regulation protein conserved domain-containing protein
A0A1D8PQI4	A0A1D8PQI4	orf19.7108	Candida albicans (strain SC5314 / ATCC MYA-2876)	Ribulose-phosphate 3-epimerase
A0A1D8PQI5	A0A1D8PQI5	orf19.7102	Candida albicans (strain SC5314 / ATCC MYA-2876)	Uncharacterized protein
A0A1D8PQI6	A0A1D8PQI6	FRP2	Candida albicans (strain SC5314 / ATCC MYA-2876)	Frp2p
A0A1D8PQI8	A0A1D8PQI8	orf19.7098	Candida albicans (strain SC5314 / ATCC MYA-2876)	Uncharacterized protein
A0A1D8PQJ1	A0A1D8PQJ1	orf19.7097	Candida albicans (strain SC5314 / ATCC MYA-2876)	RRM domain-containing protein
A0A1D8PQJ3	A0A1D8PQJ3	orf19.7096	Candida albicans (strain SC5314 / ATCC MYA-2876)	FAS1 domain-containing protein
A0A1D8PQJ5	A0A1D8PQJ5	HGT12	Candida albicans (strain SC5314 / ATCC MYA-2876)	Hgt12p
A0A1D8PQJ7	A0A1D8PQJ7	orf19.7086	Candida albicans (strain SC5314 / ATCC MYA-2876)	Importin N-terminal domain-containing protein
A0A1D8PQJ8	A0A1D8PQJ8	orf19.7085	Candida albicans (strain SC5314 / ATCC MYA-2876)	Uncharacterized protein
A0A1D8PQJ9	A0A1D8PQJ9	orf19.7092	Candida albicans (strain SC5314 / ATCC MYA-2876)	Ubiquinone biosynthesis protein
A0A1D8PQK0	A0A1D8PQK0	orf19.7079	Candida albicans (strain SC5314 / ATCC MYA-2876)	DH domain-containing protein
A0A1D8PQK1	A0A1D8PQK1	orf19.7082	Candida albicans (strain SC5314 / ATCC MYA-2876)	Mitochondrial carrier protein PET8
A0A1D8PQK3	A0A1D8PQK3	orf19.7074	Candida albicans (strain SC5314 / ATCC MYA-2876)	SGF29 C-terminal domain-containing protein
A0A1D8PQK4	A0A1D8PQK4	orf19.7100	Candida albicans (strain SC5314 / ATCC MYA-2876)	Amino acid transporter transmembrane domain-containing protein
A0A1D8PQK5	A0A1D8PQK5	LEU2	Candida albicans (strain SC5314 / ATCC MYA-2876)	3-isopropylmalate dehydrogenase
A0A1D8PQK6	A0A1D8PQK6	PMR1	Candida albicans (strain SC5314 / ATCC MYA-2876)	Calcium-transporting ATPase
A0A1D8PQL1	A0A1D8PQL1	orf19.7069	Candida albicans (strain SC5314 / ATCC MYA-2876)	N-terminal protein methyltransferase
A0A1D8PQL3	A0A1D8PQL3	THG1	Candida albicans (strain SC5314 / ATCC MYA-2876)	tRNA(His) guanylyltransferase
A0A1D8PQL4	A0A1D8PQL4	orf19.7088	Candida albicans (strain SC5314 / ATCC MYA-2876)	Threonylcarbamoyl-AMP synthase
A0A1D8PQL5	A0A1D8PQL5	PEL1	Candida albicans (strain SC5314 / ATCC MYA-2876)	CDP-diacylglycerol--glycerol-3-phosphate 3-phosphatidyltransferase
A0A1D8PQL7	A0A1D8PQL7	orf19.7078	Candida albicans (strain SC5314 / ATCC MYA-2876)	Uncharacterized protein
A0A1D8PQL8	A0A1D8PQL8	GUS1	Candida albicans (strain SC5314 / ATCC MYA-2876)	glutamate--tRNA ligase
A0A1D8PQL9	A0A1D8PQL9	orf19.7059	Candida albicans (strain SC5314 / ATCC MYA-2876)	mRNA-processing endoribonuclease
A0A1D8PQM1	A0A1D8PQM1	GBP2	Candida albicans (strain SC5314 / ATCC MYA-2876)	Single-stranded telomeric DNA-binding/mRNA-binding protein
A0A1D8PQM2	A0A1D8PQM2	orf19.7077	Candida albicans (strain SC5314 / ATCC MYA-2876)	Putative ferric-chelate reductase
A0A1D8PQM3	A0A1D8PQM3	orf19.7061	Candida albicans (strain SC5314 / ATCC MYA-2876)	Phosphoribulokinase/uridine kinase domain-containing protein
A0A1D8PQM4	A0A1D8PQM4	RPA135	Candida albicans (strain SC5314 / ATCC MYA-2876)	DNA-directed RNA polymerase subunit beta
A0A1D8PQM5	A0A1D8PQM5	orf19.7067	Candida albicans (strain SC5314 / ATCC MYA-2876)	Uncharacterized protein
A0A1D8PQM9	A0A1D8PQM9	GLN4	Candida albicans (strain SC5314 / ATCC MYA-2876)	glutamine--tRNA ligase
A0A1D8PQN0	A0A1D8PQN0	RPS28B	Candida albicans (strain SC5314 / ATCC MYA-2876)	40S ribosomal protein S28B
A0A1D8PQN1	A0A1D8PQN1	RTF1	Candida albicans (strain SC5314 / ATCC MYA-2876)	Rtf1p
A0A1D8PQN2	A0A1D8PQN2	GAC1	Candida albicans (strain SC5314 / ATCC MYA-2876)	Protein phosphatase regulator
A0A1D8PQN3	A0A1D8PQN3	ACB1	Candida albicans (strain SC5314 / ATCC MYA-2876)	Long-chain fatty acid transporter
A0A1D8PQN6	A0A1D8PQN6	orf19.7034	Candida albicans (strain SC5314 / ATCC MYA-2876)	Uncharacterized protein
A0A1D8PQN7	A0A1D8PQN7	NOP15	Candida albicans (strain SC5314 / ATCC MYA-2876)	rRNA-binding ribosome biosynthesis protein
A0A1D8PQN8	A0A1D8PQN8	orf19.7052	Candida albicans (strain SC5314 / ATCC MYA-2876)	phosphoinositide 5-phosphatase
A0A1D8PQP1	A0A1D8PQP1	orf19.7036	Candida albicans (strain SC5314 / ATCC MYA-2876)	Growth regulation protein
A0A1D8PQP2	A0A1D8PQP2	RFC2	Candida albicans (strain SC5314 / ATCC MYA-2876)	Replication factor C subunit 2
A0A1D8PQP3	A0A1D8PQP3	RIM15	Candida albicans (strain SC5314 / ATCC MYA-2876)	Protein kinase
A0A1D8PQP7	A0A1D8PQP7	CYB5	Candida albicans (strain SC5314 / ATCC MYA-2876)	Cyb5p
A0A1D8PQP8	A0A1D8PQP8	orf19.7041	Candida albicans (strain SC5314 / ATCC MYA-2876)	RNA-processing protein
A0A1D8PQP9	A0A1D8PQP9	orf19.7022	Candida albicans (strain SC5314 / ATCC MYA-2876)	Uncharacterized protein
A0A1D8PQQ3	A0A1D8PQQ3	GPH1	Candida albicans (strain SC5314 / ATCC MYA-2876)	Alpha-1,4 glucan phosphorylase
A0A1D8PQQ5	A0A1D8PQQ5	RPS18	Candida albicans (strain SC5314 / ATCC MYA-2876)	40S ribosomal protein S18B
A0A1D8PQQ7	A0A1D8PQQ7	orf19.7011	Candida albicans (strain SC5314 / ATCC MYA-2876)	mRNA-binding protein
A0A1D8PQQ9	A0A1D8PQQ9	YML6	Candida albicans (strain SC5314 / ATCC MYA-2876)	Mitochondrial 54S ribosomal protein YmL6
A0A1D8PQR0	A0A1D8PQR0	PHM5	Candida albicans (strain SC5314 / ATCC MYA-2876)	Endopolyphosphatase
A0A1D8PQR2	A0A1D8PQR2	orf19.7012	Candida albicans (strain SC5314 / ATCC MYA-2876)	Mitochondrial 37S ribosomal protein MRPS16
A0A1D8PQR6	A0A1D8PQR6	orf19.7010	Candida albicans (strain SC5314 / ATCC MYA-2876)	BTB domain-containing protein
A0A1D8PQR7	A0A1D8PQR7	orf19.7023	Candida albicans (strain SC5314 / ATCC MYA-2876)	PWWP domain-containing protein
A0A1D8PQS0	A0A1D8PQS0	RPP0	Candida albicans (strain SC5314 / ATCC MYA-2876)	60S acidic ribosomal protein P0
A0A1D8PQS1	A0A1D8PQS1	orf19.6898	Candida albicans (strain SC5314 / ATCC MYA-2876)	Extradiol ring-cleavage dioxygenase class III enzyme subunit B domain-containing protein
A0A1D8PQS2	A0A1D8PQS2	orf19.6903	Candida albicans (strain SC5314 / ATCC MYA-2876)	DNA-directed RNA polymerase III subunit
A0A1D8PQS3	A0A1D8PQS3	orf19.7006	Candida albicans (strain SC5314 / ATCC MYA-2876)	Uncharacterized protein
A0A1D8PQS6	A0A1D8PQS6	orf19.6901	Candida albicans (strain SC5314 / ATCC MYA-2876)	5'-(N(7)-methyl 5'-triphosphoguanosine)-(mRNA) diphosphatase
A0A1D8PQT1	A0A1D8PQT1	orf19.6905	Candida albicans (strain SC5314 / ATCC MYA-2876)	UPF0052-domain-containing protein
A0A1D8PQT2	A0A1D8PQT2	MRE11	Candida albicans (strain SC5314 / ATCC MYA-2876)	Double-strand break repair protein
A0A1D8PQT4	A0A1D8PQT4	GCN3	Candida albicans (strain SC5314 / ATCC MYA-2876)	eIF-2B GDP-GTP exchange factor subunit alpha
A0A1D8PQT6	A0A1D8PQT6	orf19.6912	Candida albicans (strain SC5314 / ATCC MYA-2876)	Ethanolamine kinase
A0A1D8PQT7	A0A1D8PQT7	orf19.6916	Candida albicans (strain SC5314 / ATCC MYA-2876)	Protein ATP11, mitochondrial
A0A1D8PQT8	A0A1D8PQT8	orf19.6921	Candida albicans (strain SC5314 / ATCC MYA-2876)	SANT domain-containing protein
A0A1D8PQT9	A0A1D8PQT9	GCN2	Candida albicans (strain SC5314 / ATCC MYA-2876)	non-specific serine/threonine protein kinase
A0A1D8PQU2	A0A1D8PQU2	orf19.6917	Candida albicans (strain SC5314 / ATCC MYA-2876)	DNL-type domain-containing protein
A0A1D8PQU3	A0A1D8PQU3	orf19.6898.1	Candida albicans (strain SC5314 / ATCC MYA-2876)	Ribosomal protein/NADH dehydrogenase domain-containing protein
A0A1D8PQV0	A0A1D8PQV0	QCE1	Candida albicans (strain SC5314 / ATCC MYA-2876)	Uncharacterized protein
A0A1D8PQV7	A0A1D8PQV7	orf19.6563.1	Candida albicans (strain SC5314 / ATCC MYA-2876)	Cytochrome c oxidase assembly factor 3
A0A1D8PQW1	A0A1D8PQW1	PRE10	Candida albicans (strain SC5314 / ATCC MYA-2876)	Proteasome core particle subunit alpha 7
A0A1D8PQW2	A0A1D8PQW2	orf19.6920	Candida albicans (strain SC5314 / ATCC MYA-2876)	Uncharacterized protein
A0A1D8PQW4	A0A1D8PQW4	orf19.13906	Candida albicans (strain SC5314 / ATCC MYA-2876)	DUF3844 domain-containing protein
A0A1D8PQW6	A0A1D8PQW6	orf19.13912	Candida albicans (strain SC5314 / ATCC MYA-2876)	Transcription factor TFIIIC subunit
A0A1D8PQX8	A0A1D8PQX8	LPI9	Candida albicans (strain SC5314 / ATCC MYA-2876)	Protein phosphatase regulator
A0A1D8PQY7	A0A1D8PQY7	MSK1	Candida albicans (strain SC5314 / ATCC MYA-2876)	Lysyl-tRNA synthetase
A0A1D8PQY9	A0A1D8PQY9	TOM7	Candida albicans (strain SC5314 / ATCC MYA-2876)	Tom7p
A0A1D8PQZ0	A0A1D8PQZ0	CRN1	Candida albicans (strain SC5314 / ATCC MYA-2876)	Coronin
A0A1D8PQZ4	A0A1D8PQZ4	orf19.13883	Candida albicans (strain SC5314 / ATCC MYA-2876)	J domain-containing protein
A0A1D8PR11	A0A1D8PR11	orf19.13860	Candida albicans (strain SC5314 / ATCC MYA-2876)	Probable metalloprotease ARX1
A0A1D8PR21	A0A1D8PR21	orf19.13859	Candida albicans (strain SC5314 / ATCC MYA-2876)	PHD-type domain-containing protein
A0A1D8PR24	A0A1D8PR24	WHI3	Candida albicans (strain SC5314 / ATCC MYA-2876)	mRNA-binding protein
A0A1D8PR25	A0A1D8PR25	FMP45	Candida albicans (strain SC5314 / ATCC MYA-2876)	Fmp45p
A0A1D8PR30	A0A1D8PR30	orf19.13845	Candida albicans (strain SC5314 / ATCC MYA-2876)	Protein kinase domain-containing protein
A0A1D8PR36	A0A1D8PR36	orf19.13823	Candida albicans (strain SC5314 / ATCC MYA-2876)	Meiotically up-regulated gene 157 protein
A0A1D8PR39	A0A1D8PR39	AHP2	Candida albicans (strain SC5314 / ATCC MYA-2876)	Ahp2p
A0A1D8PR41	A0A1D8PR41	orf19.13820	Candida albicans (strain SC5314 / ATCC MYA-2876)	ER membrane protein complex subunit 3
A0A1D8PR42	A0A1D8PR42	YCF1	Candida albicans (strain SC5314 / ATCC MYA-2876)	ATP-binding cassette glutathione S-conjugate transporter
A0A1D8PR43	A0A1D8PR43	PEX1	Candida albicans (strain SC5314 / ATCC MYA-2876)	Peroxisomal ATPase PEX1
A0A1D8PR47	A0A1D8PR47	orf19.13830	Candida albicans (strain SC5314 / ATCC MYA-2876)	UDENN domain-containing protein
A0A1D8PR50	A0A1D8PR50	LSM4	Candida albicans (strain SC5314 / ATCC MYA-2876)	U6 snRNA-associated Sm-like protein LSm4
A0A1D8PR52	A0A1D8PR52	orf19.13821	Candida albicans (strain SC5314 / ATCC MYA-2876)	GPN-loop GTPase
A0A1D8PR55	A0A1D8PR55	CAALFM_C702610CA	Candida albicans (strain SC5314 / ATCC MYA-2876)	Uncharacterized protein
A0A1D8PR61	A0A1D8PR61	orf19.11187	Candida albicans (strain SC5314 / ATCC MYA-2876)	Trafficking protein particle complex subunit 11 domain-containing protein
A0A1D8PR62	A0A1D8PR62	orf19.12636	Candida albicans (strain SC5314 / ATCC MYA-2876)	amidase
A0A1D8PR64	A0A1D8PR64	POL3	Candida albicans (strain SC5314 / ATCC MYA-2876)	DNA polymerase
A0A1D8PR66	A0A1D8PR66	orf19.12642	Candida albicans (strain SC5314 / ATCC MYA-2876)	E3 ubiquitin-protein ligase
A0A1D8PR68	A0A1D8PR68	orf19.12644	Candida albicans (strain SC5314 / ATCC MYA-2876)	Uncharacterized protein
A0A1D8PR73	A0A1D8PR73	orf19.9908	Candida albicans (strain SC5314 / ATCC MYA-2876)	Integrase catalytic domain-containing protein
A0A1D8PR78	A0A1D8PR78	TAF19	Candida albicans (strain SC5314 / ATCC MYA-2876)	Taf19p
A0A1D8PR80	A0A1D8PR80	orf19.12651	Candida albicans (strain SC5314 / ATCC MYA-2876)	Ran guanyl-nucleotide exchange factor
A0A1D8PR81	A0A1D8PR81	SAP190	Candida albicans (strain SC5314 / ATCC MYA-2876)	Uncharacterized protein
A0A1D8PR82	A0A1D8PR82	orf19.12632	Candida albicans (strain SC5314 / ATCC MYA-2876)	CobW domain-containing protein
A0A1D8PR83	A0A1D8PR83	CYR1	Candida albicans (strain SC5314 / ATCC MYA-2876)	Adenylate cyclase
A0A1D8PR87	A0A1D8PR87	BCK1	Candida albicans (strain SC5314 / ATCC MYA-2876)	Mitogen-activated protein kinase kinase kinase
A0A1D8PR90	A0A1D8PR90	orf19.12604	Candida albicans (strain SC5314 / ATCC MYA-2876)	Uncharacterized protein
A0A1D8PR92	A0A1D8PR92	CHS6	Candida albicans (strain SC5314 / ATCC MYA-2876)	Chs6p
A0A1D8PR93	A0A1D8PR93	HHO1	Candida albicans (strain SC5314 / ATCC MYA-2876)	Histone H1
A0A1D8PR97	A0A1D8PR97	orf19.12596	Candida albicans (strain SC5314 / ATCC MYA-2876)	Glucose-induced degradation complex subunit
A0A1D8PR98	A0A1D8PR98	LMO1	Candida albicans (strain SC5314 / ATCC MYA-2876)	Lmo1p
A0A1D8PR99	A0A1D8PR99	PDI1	Candida albicans (strain SC5314 / ATCC MYA-2876)	protein disulfide-isomerase
A0A1D8PRA1	A0A1D8PRA1	orf19.12628	Candida albicans (strain SC5314 / ATCC MYA-2876)	Mitochondrial 54S ribosomal protein YmL49
A0A1D8PRA4	A0A1D8PRA4	orf19.12599	Candida albicans (strain SC5314 / ATCC MYA-2876)	Uncharacterized protein
A0A1D8PRA5	A0A1D8PRA5	IFA21	Candida albicans (strain SC5314 / ATCC MYA-2876)	Ifa21p
A0A1D8PRA6	A0A1D8PRA6	orf19.12591	Candida albicans (strain SC5314 / ATCC MYA-2876)	Uncharacterized protein
A0A1D8PRA8	A0A1D8PRA8	orf19.12601	Candida albicans (strain SC5314 / ATCC MYA-2876)	Pyridoxamine 5'-phosphate oxidase Alr4036 family FMN-binding domain-containing protein
A0A1D8PRB0	A0A1D8PRB0	orf19.8920	Candida albicans (strain SC5314 / ATCC MYA-2876)	Aldo-keto reductase superfamily protein
A0A1D8PRB3	A0A1D8PRB3	SHM1	Candida albicans (strain SC5314 / ATCC MYA-2876)	Serine hydroxymethyltransferase
A0A1D8PRB4	A0A1D8PRB4	orf19.8918	Candida albicans (strain SC5314 / ATCC MYA-2876)	Maintenance of telomere capping protein 1
A0A1D8PRB5	A0A1D8PRB5	orf19.8924	Candida albicans (strain SC5314 / ATCC MYA-2876)	Uncharacterized protein
A0A1D8PRB6	A0A1D8PRB6	PUP3	Candida albicans (strain SC5314 / ATCC MYA-2876)	Proteasome core particle subunit beta 3
A0A1D8PRB7	A0A1D8PRB7	ZCF29	Candida albicans (strain SC5314 / ATCC MYA-2876)	Zcf29p
A0A1D8PRB8	A0A1D8PRB8	orf19.1336.2	Candida albicans (strain SC5314 / ATCC MYA-2876)	COX assembly mitochondrial protein
A0A1D8PRB9	A0A1D8PRB9	orf19.13997	Candida albicans (strain SC5314 / ATCC MYA-2876)	Arf family guanine nucleotide exchange factor
A0A1D8PRC1	A0A1D8PRC1	SNG4	Candida albicans (strain SC5314 / ATCC MYA-2876)	Sng4p
A0A1D8PRC2	A0A1D8PRC2	CPY1	Candida albicans (strain SC5314 / ATCC MYA-2876)	Carboxypeptidase
A0A1D8PRC8	A0A1D8PRC8	GYP7	Candida albicans (strain SC5314 / ATCC MYA-2876)	Oxidant-induced cell-cycle arrest protein 5
A0A1D8PRD3	A0A1D8PRD3	SNG3	Candida albicans (strain SC5314 / ATCC MYA-2876)	Sng3p
A0A1D8PRD5	A0A1D8PRD5	orf19.8915	Candida albicans (strain SC5314 / ATCC MYA-2876)	ATP-dependent RNA helicase
A0A1D8PRE0	A0A1D8PRE0	ENP1	Candida albicans (strain SC5314 / ATCC MYA-2876)	SnoRNA-binding rRNA-processing protein
A0A1D8PRE2	A0A1D8PRE2	PNC1	Candida albicans (strain SC5314 / ATCC MYA-2876)	Nicotinamidase
A0A1D8PRE4	A0A1D8PRE4	PLC1	Candida albicans (strain SC5314 / ATCC MYA-2876)	Phosphoinositide phospholipase C
A0A1D8PRE8	A0A1D8PRE8	ENP2	Candida albicans (strain SC5314 / ATCC MYA-2876)	Ribosome biosynthesis protein
A0A1D8PRE9	A0A1D8PRE9	HIS7	Candida albicans (strain SC5314 / ATCC MYA-2876)	Imidazole glycerol phosphate synthase hisHF
A0A1D8PRF3	A0A1D8PRF3	orf19.7199	Candida albicans (strain SC5314 / ATCC MYA-2876)	UPF0303 protein
A0A1D8PRF4	A0A1D8PRF4	orf19.7197	Candida albicans (strain SC5314 / ATCC MYA-2876)	Nucleolar complex-associated protein 3
A0A1D8PRF5	A0A1D8PRF5	SLA2	Candida albicans (strain SC5314 / ATCC MYA-2876)	Sla2p
A0A1D8PRG0	A0A1D8PRG0	MRP7	Candida albicans (strain SC5314 / ATCC MYA-2876)	54S ribosomal protein L2, mitochondrial
A0A1D8PRG1	A0A1D8PRG1	orf19.7198	Candida albicans (strain SC5314 / ATCC MYA-2876)	CCR4-NOT core subunit
A0A1D8PRG2	A0A1D8PRG2	orf19.7204	Candida albicans (strain SC5314 / ATCC MYA-2876)	Putative nitronate monooxygenase
A0A1D8PRG4	A0A1D8PRG4	MAM33	Candida albicans (strain SC5314 / ATCC MYA-2876)	Mam33p
A0A1D8PRG5	A0A1D8PRG5	RPP1B	Candida albicans (strain SC5314 / ATCC MYA-2876)	Ribosomal protein P1B
A0A1D8PRG6	A0A1D8PRG6	orf19.7184	Candida albicans (strain SC5314 / ATCC MYA-2876)	Vacuolar protein sorting-associated protein 55
A0A1D8PRG7	A0A1D8PRG7	orf19.7193	Candida albicans (strain SC5314 / ATCC MYA-2876)	B30.2/SPRY domain-containing protein
A0A1D8PRG8	A0A1D8PRG8	orf19.7202	Candida albicans (strain SC5314 / ATCC MYA-2876)	Protein RER1
A0A1D8PRG9	A0A1D8PRG9	orf19.7182	Candida albicans (strain SC5314 / ATCC MYA-2876)	Putative tRNA acetyltransferase
A0A1D8PRH0	A0A1D8PRH0	orf19.7196	Candida albicans (strain SC5314 / ATCC MYA-2876)	Proteinase B
A0A1D8PRH1	A0A1D8PRH1	SSQ1	Candida albicans (strain SC5314 / ATCC MYA-2876)	Hsp70 family ATPase
A0A1D8PRH3	A0A1D8PRH3	UME1	Candida albicans (strain SC5314 / ATCC MYA-2876)	Ume1p
A0A1D8PRH4	A0A1D8PRH4	orf19.7194	Candida albicans (strain SC5314 / ATCC MYA-2876)	Genetic interactor of prohibitin 7, mitochondrial
A0A1D8PRH6	A0A1D8PRH6	PRE5	Candida albicans (strain SC5314 / ATCC MYA-2876)	Proteasome core particle subunit alpha 6
A0A1D8PRH7	A0A1D8PRH7	orf19.7181	Candida albicans (strain SC5314 / ATCC MYA-2876)	F-box domain-containing protein
A0A1D8PRI0	A0A1D8PRI0	NPT1	Candida albicans (strain SC5314 / ATCC MYA-2876)	Nicotinate phosphoribosyltransferase
A0A1D8PRI1	A0A1D8PRI1	HLJ1	Candida albicans (strain SC5314 / ATCC MYA-2876)	Type I HSP40 co-chaperone
A0A1D8PRI2	A0A1D8PRI2	ENV7	Candida albicans (strain SC5314 / ATCC MYA-2876)	Putative serine/threonine protein kinase
A0A1D8PRI4	A0A1D8PRI4	KAP120	Candida albicans (strain SC5314 / ATCC MYA-2876)	Kap120p
A0A1D8PRI6	A0A1D8PRI6	orf19.7160	Candida albicans (strain SC5314 / ATCC MYA-2876)	ANK_REP_REGION domain-containing protein
A0A1D8PRI7	A0A1D8PRI7	orf19.7183	Candida albicans (strain SC5314 / ATCC MYA-2876)	ER membrane protein complex subunit 4
A0A1D8PRI9	A0A1D8PRI9	orf19.7159	Candida albicans (strain SC5314 / ATCC MYA-2876)	RTP1_C1 domain-containing protein
A0A1D8PRJ0	A0A1D8PRJ0	orf19.7166	Candida albicans (strain SC5314 / ATCC MYA-2876)	AB hydrolase-1 domain-containing protein
A0A1D8PRJ1	A0A1D8PRJ1	orf19.7152	Candida albicans (strain SC5314 / ATCC MYA-2876)	Tryptophan synthase beta chain-like PALP domain-containing protein
A0A1D8PRJ5	A0A1D8PRJ5	UTP18	Candida albicans (strain SC5314 / ATCC MYA-2876)	Utp18p
A0A1D8PRJ6	A0A1D8PRJ6	SUI3	Candida albicans (strain SC5314 / ATCC MYA-2876)	Translation initiation factor eIF2 subunit beta
A0A1D8PRJ7	A0A1D8PRJ7	orf19.7157	Candida albicans (strain SC5314 / ATCC MYA-2876)	Tubulin binding cofactor C-like domain-containing protein
A0A1D8PRJ8	A0A1D8PRJ8	orf19.7149	Candida albicans (strain SC5314 / ATCC MYA-2876)	F-box domain-containing protein
A0A1D8PRJ9	A0A1D8PRJ9	FAA2-3	Candida albicans (strain SC5314 / ATCC MYA-2876)	Faa2-3p
A0A1D8PRK3	A0A1D8PRK3	orf19.7139	Candida albicans (strain SC5314 / ATCC MYA-2876)	Pre-mRNA-splicing factor SYF2
A0A1D8PRK4	A0A1D8PRK4	UFE1	Candida albicans (strain SC5314 / ATCC MYA-2876)	Ufe1p
A0A1D8PRK5	A0A1D8PRK5	orf19.7131	Candida albicans (strain SC5314 / ATCC MYA-2876)	TauD/TfdA-like domain-containing protein
A0A1D8PRK7	A0A1D8PRK7	orf19.7140	Candida albicans (strain SC5314 / ATCC MYA-2876)	Catechol O-methyltransferase
A0A1D8PRL2	A0A1D8PRL2	orf19.7144	Candida albicans (strain SC5314 / ATCC MYA-2876)	Ribosome dissociation factor GTPase
A0A1D8PRL3	A0A1D8PRL3	orf19.7531	Candida albicans (strain SC5314 / ATCC MYA-2876)	NAD(P)-binding domain-containing protein
A0A1D8PRL4	A0A1D8PRL4	MIS12	Candida albicans (strain SC5314 / ATCC MYA-2876)	Mis12p
A0A1D8PRL6	A0A1D8PRL6	POT1	Candida albicans (strain SC5314 / ATCC MYA-2876)	Acetyl-CoA C-acyltransferase
A0A1D8PRL8	A0A1D8PRL8	orf19.7522	Candida albicans (strain SC5314 / ATCC MYA-2876)	Aminotransferase class I/classII domain-containing protein
A0A1D8PRM0	A0A1D8PRM0	NGS1	Candida albicans (strain SC5314 / ATCC MYA-2876)	Ngs1p
A0A1D8PRM4	A0A1D8PRM4	orf19.7511	Candida albicans (strain SC5314 / ATCC MYA-2876)	Uncharacterized protein
A0A1D8PRM5	A0A1D8PRM5	ATP17	Candida albicans (strain SC5314 / ATCC MYA-2876)	F1F0 ATP synthase subunit f
A0A1D8PRM6	A0A1D8PRM6	RRM3	Candida albicans (strain SC5314 / ATCC MYA-2876)	ATP-dependent DNA helicase RRM3
A0A1D8PRM7	A0A1D8PRM7	PCK1	Candida albicans (strain SC5314 / ATCC MYA-2876)	Phosphoenolpyruvate carboxykinase (ATP)
A0A1D8PRM9	A0A1D8PRM9	orf19.7506	Candida albicans (strain SC5314 / ATCC MYA-2876)	Uncharacterized protein
A0A1D8PRN0	A0A1D8PRN0	orf19.7527	Candida albicans (strain SC5314 / ATCC MYA-2876)	Uncharacterized protein
A0A1D8PRN1	A0A1D8PRN1	orf19.7504	Candida albicans (strain SC5314 / ATCC MYA-2876)	Uncharacterized protein
A0A1D8PRN2	A0A1D8PRN2	orf19.7499	Candida albicans (strain SC5314 / ATCC MYA-2876)	Nicotinamide-nucleotide adenylyltransferase
A0A1D8PRN3	A0A1D8PRN3	PXA1	Candida albicans (strain SC5314 / ATCC MYA-2876)	ATP-binding cassette long-chain fatty acid transporter
A0A1D8PRN4	A0A1D8PRN4	REP1	Candida albicans (strain SC5314 / ATCC MYA-2876)	Rep1p
A0A1D8PRN5	A0A1D8PRN5	orf19.7519	Candida albicans (strain SC5314 / ATCC MYA-2876)	Uncharacterized protein
A0A1D8PRN8	A0A1D8PRN8	KIN2	Candida albicans (strain SC5314 / ATCC MYA-2876)	non-specific serine/threonine protein kinase
A0A1D8PRP0	A0A1D8PRP0	LSM6	Candida albicans (strain SC5314 / ATCC MYA-2876)	U4/U6-U5 snRNP complex subunit
A0A1D8PRP1	A0A1D8PRP1	orf19.7497	Candida albicans (strain SC5314 / ATCC MYA-2876)	Cullin
A0A1D8PRP2	A0A1D8PRP2	orf19.7495	Candida albicans (strain SC5314 / ATCC MYA-2876)	NADH:flavin oxidoreductase/NADH oxidase N-terminal domain-containing protein
A0A1D8PRP4	A0A1D8PRP4	orf19.7488	Candida albicans (strain SC5314 / ATCC MYA-2876)	SnoRNA-binding rRNA-processing protein
A0A1D8PRP6	A0A1D8PRP6	orf19.7485	Candida albicans (strain SC5314 / ATCC MYA-2876)	Mitochondrial 54S ribosomal protein YmL9
A0A1D8PRP7	A0A1D8PRP7	orf19.7499.1	Candida albicans (strain SC5314 / ATCC MYA-2876)	Uncharacterized protein
A0A1D8PRP8	A0A1D8PRP8	LEU1	Candida albicans (strain SC5314 / ATCC MYA-2876)	3-isopropylmalate dehydratase
A0A1D8PRP9	A0A1D8PRP9	MRPL6	Candida albicans (strain SC5314 / ATCC MYA-2876)	Mitochondrial 54S ribosomal protein YmL16
A0A1D8PRQ1	A0A1D8PRQ1	ADE1	Candida albicans (strain SC5314 / ATCC MYA-2876)	Phosphoribosylaminoimidazole-succinocarboxamide synthase
A0A1D8PRQ2	A0A1D8PRQ2	orf19.7502	Candida albicans (strain SC5314 / ATCC MYA-2876)	Uncharacterized protein
A0A1D8PRQ3	A0A1D8PRQ3	YRB1	Candida albicans (strain SC5314 / ATCC MYA-2876)	Ran GTPase-binding protein
A0A1D8PRQ4	A0A1D8PRQ4	orf19.7489.3	Candida albicans (strain SC5314 / ATCC MYA-2876)	Bola-like protein
A0A1D8PRQ5	A0A1D8PRQ5	orf19.7473	Candida albicans (strain SC5314 / ATCC MYA-2876)	SPIN90/Ldb17 leucine-rich domain-containing protein
A0A1D8PRQ6	A0A1D8PRQ6	LRG1	Candida albicans (strain SC5314 / ATCC MYA-2876)	Lrg1p
A0A1D8PRR1	A0A1D8PRR1	PHO81	Candida albicans (strain SC5314 / ATCC MYA-2876)	Pho81p
A0A1D8PRR2	A0A1D8PRR2	BUD22	Candida albicans (strain SC5314 / ATCC MYA-2876)	Bud22p
A0A1D8PRR3	A0A1D8PRR3	NTH1	Candida albicans (strain SC5314 / ATCC MYA-2876)	Trehalase
A0A1D8PRR4	A0A1D8PRR4	orf19.7478	Candida albicans (strain SC5314 / ATCC MYA-2876)	Trans-hexaprenyltranstransferase
A0A1D8PRR5	A0A1D8PRR5	ARG1	Candida albicans (strain SC5314 / ATCC MYA-2876)	argininosuccinate synthase
A0A1D8PRR7	A0A1D8PRR7	ACC1	Candida albicans (strain SC5314 / ATCC MYA-2876)	Acetyl-CoA carboxylase
A0A1D8PRR9	A0A1D8PRR9	CRM1	Candida albicans (strain SC5314 / ATCC MYA-2876)	Exportin
A0A1D8PRS1	A0A1D8PRS1	CAALFM_CR00690CA	Candida albicans (strain SC5314 / ATCC MYA-2876)	Glucosidase 2 subunit beta
A0A1D8PRS2	A0A1D8PRS2	orf19.7460	Candida albicans (strain SC5314 / ATCC MYA-2876)	tRNA:m(4)X modification enzyme TRM13
A0A1D8PRS9	A0A1D8PRS9	orf19.10783	Candida albicans (strain SC5314 / ATCC MYA-2876)	RWD domain-containing protein
A0A1D8PRT2	A0A1D8PRT2	VHR1	Candida albicans (strain SC5314 / ATCC MYA-2876)	Uncharacterized protein
A0A1D8PRU4	A0A1D8PRU4	ARC19	Candida albicans (strain SC5314 / ATCC MYA-2876)	Actin-related protein 2/3 complex subunit 4
A0A1D8PRW9	A0A1D8PRW9	BOI2	Candida albicans (strain SC5314 / ATCC MYA-2876)	Boi2p
A0A1D8PRX1	A0A1D8PRX1	orf19.10738	Candida albicans (strain SC5314 / ATCC MYA-2876)	Transmembrane 9 superfamily member
A0A1D8PRX3	A0A1D8PRX3	CDC27	Candida albicans (strain SC5314 / ATCC MYA-2876)	Anaphase promoting complex subunit
A0A1D8PRX4	A0A1D8PRX4	FTH2	Candida albicans (strain SC5314 / ATCC MYA-2876)	Fth2p
A0A1D8PRX5	A0A1D8PRX5	SFT1	Candida albicans (strain SC5314 / ATCC MYA-2876)	Sft1p
A0A1D8PRX9	A0A1D8PRX9	orf19.3223.1	Candida albicans (strain SC5314 / ATCC MYA-2876)	Uncharacterized protein
A0A1D8PRY0	A0A1D8PRY0	orf19.10056	Candida albicans (strain SC5314 / ATCC MYA-2876)	Mitochondrial 37S ribosomal protein MRPS28
A0A1D8PRY3	A0A1D8PRY3	ATP3	Candida albicans (strain SC5314 / ATCC MYA-2876)	ATP synthase subunit gamma
A0A1D8PRY4	A0A1D8PRY4	CWH43	Candida albicans (strain SC5314 / ATCC MYA-2876)	Cwh43p
A0A1D8PRY6	A0A1D8PRY6	orf19.10057	Candida albicans (strain SC5314 / ATCC MYA-2876)	Uncharacterized protein
A0A1D8PRY8	A0A1D8PRY8	orf19.2529.1	Candida albicans (strain SC5314 / ATCC MYA-2876)	Uncharacterized protein
A0A1D8PRY9	A0A1D8PRY9	orf19.2533.1	Candida albicans (strain SC5314 / ATCC MYA-2876)	Protein transport protein Sec61 subunit beta
A0A1D8PRZ2	A0A1D8PRZ2	orf19.10733	Candida albicans (strain SC5314 / ATCC MYA-2876)	STAS domain-containing protein
A0A1D8PRZ3	A0A1D8PRZ3	PRS	Candida albicans (strain SC5314 / ATCC MYA-2876)	proline--tRNA ligase
A0A1D8PRZ6	A0A1D8PRZ6	PIN4	Candida albicans (strain SC5314 / ATCC MYA-2876)	Pin4p
A0A1D8PRZ8	A0A1D8PRZ8	PTC2	Candida albicans (strain SC5314 / ATCC MYA-2876)	Type 2C protein phosphatase
A0A1D8PS00	A0A1D8PS00	orf19.10075	Candida albicans (strain SC5314 / ATCC MYA-2876)	3'-5'-exodeoxyribonuclease (Fragment)
A0A1D8PS02	A0A1D8PS02	DOT6	Candida albicans (strain SC5314 / ATCC MYA-2876)	Dot6p
A0A1D8PS03	A0A1D8PS03	TRP2	Candida albicans (strain SC5314 / ATCC MYA-2876)	anthranilate synthase
A0A1D8PS11	A0A1D8PS11	URA5	Candida albicans (strain SC5314 / ATCC MYA-2876)	orotate phosphoribosyltransferase
A0A1D8PS12	A0A1D8PS12	CDC60	Candida albicans (strain SC5314 / ATCC MYA-2876)	leucine--tRNA ligase
A0A1D8PS14	A0A1D8PS14	IFU5	Candida albicans (strain SC5314 / ATCC MYA-2876)	Ifu5p
A0A1D8PS15	A0A1D8PS15	SHP1	Candida albicans (strain SC5314 / ATCC MYA-2876)	Protein phosphatase regulator
A0A1D8PS16	A0A1D8PS16	FRS1	Candida albicans (strain SC5314 / ATCC MYA-2876)	phenylalanine--tRNA ligase
A0A1D8PS18	A0A1D8PS18	orf19.10095	Candida albicans (strain SC5314 / ATCC MYA-2876)	U6 snRNP complex subunit
A0A1D8PS22	A0A1D8PS22	orf19.10106	Candida albicans (strain SC5314 / ATCC MYA-2876)	DUF726-domain-containing protein
A0A1D8PS23	A0A1D8PS23	orf19.10107	Candida albicans (strain SC5314 / ATCC MYA-2876)	25S rRNA (Uracil2843-N3)-methyltransferase
A0A1D8PS31	A0A1D8PS31	BIO4	Candida albicans (strain SC5314 / ATCC MYA-2876)	Dethiobiotin synthase
A0A1D8PS32	A0A1D8PS32	orf19.10114	Candida albicans (strain SC5314 / ATCC MYA-2876)	Ribosome quality control complex subunit 2
A0A1D8PS33	A0A1D8PS33	BIO2	Candida albicans (strain SC5314 / ATCC MYA-2876)	biotin synthase
A0A1D8PS34	A0A1D8PS34	orf19.10125	Candida albicans (strain SC5314 / ATCC MYA-2876)	DNA-directed RNA polymerase subunit
A0A1D8PS37	A0A1D8PS37	BIO5	Candida albicans (strain SC5314 / ATCC MYA-2876)	Hnm3p
A0A1D8PS38	A0A1D8PS38	VMA4	Candida albicans (strain SC5314 / ATCC MYA-2876)	H()-transporting V1 sector ATPase subunit E
A0A1D8PS44	A0A1D8PS44	orf19.10138	Candida albicans (strain SC5314 / ATCC MYA-2876)	Uncharacterized protein
A0A1D8PS45	A0A1D8PS45	ADH5	Candida albicans (strain SC5314 / ATCC MYA-2876)	Adh5p
A0A1D8PS48	A0A1D8PS48	MCM6	Candida albicans (strain SC5314 / ATCC MYA-2876)	DNA replication licensing factor MCM6
A0A1D8PS50	A0A1D8PS50	RSR1	Candida albicans (strain SC5314 / ATCC MYA-2876)	Ras family GTPase
A0A1D8PS56	A0A1D8PS56	ECM4	Candida albicans (strain SC5314 / ATCC MYA-2876)	Omega-class glutathione transferase
A0A1D8PS57	A0A1D8PS57	orf19.10141	Candida albicans (strain SC5314 / ATCC MYA-2876)	tRNA-binding domain-containing protein
A0A1D8PS60	A0A1D8PS60	orf19.11222	Candida albicans (strain SC5314 / ATCC MYA-2876)	VPS9 domain-containing protein
A0A1D8PS61	A0A1D8PS61	OPT3	Candida albicans (strain SC5314 / ATCC MYA-2876)	Opt3p
A0A1D8PS67	A0A1D8PS67	CEX1	Candida albicans (strain SC5314 / ATCC MYA-2876)	Cex1p
A0A1D8PS68	A0A1D8PS68	orf19.11208	Candida albicans (strain SC5314 / ATCC MYA-2876)	rRNA-binding ribosome biosynthesis protein
A0A1D8PS72	A0A1D8PS72	orf19.11212	Candida albicans (strain SC5314 / ATCC MYA-2876)	Protein phosphatase regulator
A0A1D8PS74	A0A1D8PS74	orf19.11214	Candida albicans (strain SC5314 / ATCC MYA-2876)	ER membrane protein complex subunit 5
A0A1D8PS75	A0A1D8PS75	GEF2	Candida albicans (strain SC5314 / ATCC MYA-2876)	Gef2p
A0A1D8PS77	A0A1D8PS77	orf19.11206	Candida albicans (strain SC5314 / ATCC MYA-2876)	FKBP12-associated protein 1
A0A1D8PS79	A0A1D8PS79	IDP2	Candida albicans (strain SC5314 / ATCC MYA-2876)	Isocitrate dehydrogenase [NADP]
A0A1D8PS81	A0A1D8PS81	orf19.7806	Candida albicans (strain SC5314 / ATCC MYA-2876)	C2H2-type domain-containing protein
A0A1D8PS88	A0A1D8PS88	orf19.7801	Candida albicans (strain SC5314 / ATCC MYA-2876)	Exosome non-catalytic core subunit
A0A1D8PS91	A0A1D8PS91	orf19.10338	Candida albicans (strain SC5314 / ATCC MYA-2876)	FG-nucleoporin
A0A1D8PS93	A0A1D8PS93	orf19.10340	Candida albicans (strain SC5314 / ATCC MYA-2876)	Conserved oligomeric Golgi complex subunit 2
A0A1D8PS97	A0A1D8PS97	PAN6	Candida albicans (strain SC5314 / ATCC MYA-2876)	Pantoate--beta-alanine ligase
A0A1D8PS98	A0A1D8PS98	RPC31	Candida albicans (strain SC5314 / ATCC MYA-2876)	DNA-directed RNA polymerase III subunit
A0A1D8PSA3	A0A1D8PSA3	orf19.10346	Candida albicans (strain SC5314 / ATCC MYA-2876)	CAP-Gly domain-containing protein
A0A1D8PSA4	A0A1D8PSA4	orf19.10353	Candida albicans (strain SC5314 / ATCC MYA-2876)	E1 ubiquitin-activating protein
A0A1D8PSA5	A0A1D8PSA5	ALG5	Candida albicans (strain SC5314 / ATCC MYA-2876)	dolichyl-phosphate beta-glucosyltransferase
A0A1D8PSA6	A0A1D8PSA6	RPD3	Candida albicans (strain SC5314 / ATCC MYA-2876)	Histone deacetylase
A0A1D8PSA9	A0A1D8PSA9	PGM2	Candida albicans (strain SC5314 / ATCC MYA-2876)	phosphoglucomutase (alpha-D-glucose-1,6-bisphosphate-dependent)
A0A1D8PSB0	A0A1D8PSB0	APL4	Candida albicans (strain SC5314 / ATCC MYA-2876)	AP-1 complex subunit gamma
A0A1D8PSB2	A0A1D8PSB2	INN1	Candida albicans (strain SC5314 / ATCC MYA-2876)	Inn1p
A0A1D8PSB8	A0A1D8PSB8	orf19.10369	Candida albicans (strain SC5314 / ATCC MYA-2876)	Uncharacterized protein
A0A1D8PSB9	A0A1D8PSB9	SRP40	Candida albicans (strain SC5314 / ATCC MYA-2876)	Srp40p
A0A1D8PSC5	A0A1D8PSC5	RPL28	Candida albicans (strain SC5314 / ATCC MYA-2876)	60S ribosomal protein L28
A0A1D8PSC6	A0A1D8PSC6	orf19.10376	Candida albicans (strain SC5314 / ATCC MYA-2876)	DNA helicase
A0A1D8PSC8	A0A1D8PSC8	ARC1	Candida albicans (strain SC5314 / ATCC MYA-2876)	Arc1p
A0A1D8PSC9	A0A1D8PSC9	HGT18	Candida albicans (strain SC5314 / ATCC MYA-2876)	Hgt18p
A0A1D8PSD0	A0A1D8PSD0	DOM34	Candida albicans (strain SC5314 / ATCC MYA-2876)	Protein DOM34 homolog
A0A1D8PSD4	A0A1D8PSD4	SYS3	Candida albicans (strain SC5314 / ATCC MYA-2876)	Sys3p
A0A1D8PSD5	A0A1D8PSD5	orf19.10381	Candida albicans (strain SC5314 / ATCC MYA-2876)	Uncharacterized protein
A0A1D8PSD6	A0A1D8PSD6	ERV1	Candida albicans (strain SC5314 / ATCC MYA-2876)	Sulfhydryl oxidase
A0A1D8PSD7	A0A1D8PSD7	orf19.2397.2	Candida albicans (strain SC5314 / ATCC MYA-2876)	DUF833-domain-containing protein
A0A1D8PSD9	A0A1D8PSD9	orf19.9935	Candida albicans (strain SC5314 / ATCC MYA-2876)	J protein JJJ1
A0A1D8PSE0	A0A1D8PSE0	orf19.9952	Candida albicans (strain SC5314 / ATCC MYA-2876)	Mitochondrial peculiar membrane protein 1
A0A1D8PSE1	A0A1D8PSE1	MLC1	Candida albicans (strain SC5314 / ATCC MYA-2876)	Mlc1p
A0A1D8PSE5	A0A1D8PSE5	VHT1	Candida albicans (strain SC5314 / ATCC MYA-2876)	Major facilitator superfamily (MFS) profile domain-containing protein
A0A1D8PSE7	A0A1D8PSE7	IFR2	Candida albicans (strain SC5314 / ATCC MYA-2876)	Ifr2p
A0A1D8PSE8	A0A1D8PSE8	orf19.9953	Candida albicans (strain SC5314 / ATCC MYA-2876)	glutamate--tRNA ligase
A0A1D8PSF1	A0A1D8PSF1	orf19.9927	Candida albicans (strain SC5314 / ATCC MYA-2876)	Zinc finger C2HC5-type domain-containing protein
A0A1D8PSF2	A0A1D8PSF2	orf19.9943	Candida albicans (strain SC5314 / ATCC MYA-2876)	Ribonuclease P/MRP protein subunit
A0A1D8PSF4	A0A1D8PSF4	orf19.9944	Candida albicans (strain SC5314 / ATCC MYA-2876)	GTP-binding protein
A0A1D8PSF5	A0A1D8PSF5	KTI12	Candida albicans (strain SC5314 / ATCC MYA-2876)	Kti12p
A0A1D8PSF7	A0A1D8PSF7	orf19.9930	Candida albicans (strain SC5314 / ATCC MYA-2876)	Enoyl reductase (ER) domain-containing protein
A0A1D8PSF9	A0A1D8PSF9	orf19.9914	Candida albicans (strain SC5314 / ATCC MYA-2876)	V-type ATPase assembly factor PKR1
A0A1D8PSG5	A0A1D8PSG5	orf19.9918	Candida albicans (strain SC5314 / ATCC MYA-2876)	isoleucine--tRNA ligase
A0A1D8PSG8	A0A1D8PSG8	orf19.11866	Candida albicans (strain SC5314 / ATCC MYA-2876)	Bromodomain associated domain-containing protein
A0A1D8PSG9	A0A1D8PSG9	orf19.9929	Candida albicans (strain SC5314 / ATCC MYA-2876)	C3H1-type domain-containing protein
A0A1D8PSH1	A0A1D8PSH1	HXT5	Candida albicans (strain SC5314 / ATCC MYA-2876)	Hxt5p
A0A1D8PSH3	A0A1D8PSH3	CIT1	Candida albicans (strain SC5314 / ATCC MYA-2876)	Citrate synthase
A0A1D8PSH4	A0A1D8PSH4	NOT4	Candida albicans (strain SC5314 / ATCC MYA-2876)	CCR4-NOT core ubiquitin-protein ligase subunit
A0A1D8PSH7	A0A1D8PSH7	YVH1	Candida albicans (strain SC5314 / ATCC MYA-2876)	protein-tyrosine-phosphatase
A0A1D8PSI3	A0A1D8PSI3	orf19.11873	Candida albicans (strain SC5314 / ATCC MYA-2876)	WD_REPEATS_REGION domain-containing protein
A0A1D8PSI7	A0A1D8PSI7	orf19.11846	Candida albicans (strain SC5314 / ATCC MYA-2876)	Uncharacterized protein
A0A1D8PSI8	A0A1D8PSI8	SMC1	Candida albicans (strain SC5314 / ATCC MYA-2876)	Structural maintenance of chromosomes protein
A0A1D8PSJ3	A0A1D8PSJ3	SGD1	Candida albicans (strain SC5314 / ATCC MYA-2876)	Sgd1p
A0A1D8PSJ4	A0A1D8PSJ4	orf19.4380.1	Candida albicans (strain SC5314 / ATCC MYA-2876)	Mitochondrial escape protein 2
A0A1D8PSJ5	A0A1D8PSJ5	orf19.11847	Candida albicans (strain SC5314 / ATCC MYA-2876)	DUF3020 domain-containing protein
A0A1D8PSJ6	A0A1D8PSJ6	VTC3	Candida albicans (strain SC5314 / ATCC MYA-2876)	Vacuolar transporter chaperone
A0A1D8PSK2	A0A1D8PSK2	RPS30	Candida albicans (strain SC5314 / ATCC MYA-2876)	40S ribosomal protein S30
A0A1D8PSK8	A0A1D8PSK8	orf19.11848	Candida albicans (strain SC5314 / ATCC MYA-2876)	Uncharacterized protein
A0A1D8PSL1	A0A1D8PSL1	orf19.11835	Candida albicans (strain SC5314 / ATCC MYA-2876)	Mitochondrial inner membrane i-AAA protease supercomplex subunit MGR3
A0A1D8PSL3	A0A1D8PSL3	SEC22	Candida albicans (strain SC5314 / ATCC MYA-2876)	Protein transport protein SEC22
A0A1D8PSL9	A0A1D8PSL9	TPO4	Candida albicans (strain SC5314 / ATCC MYA-2876)	Tpo4p
A0A1D8PSM5	A0A1D8PSM5	NAT5	Candida albicans (strain SC5314 / ATCC MYA-2876)	Peptide alpha-N-acetyltransferase subunit
A0A1D8PSM6	A0A1D8PSM6	SEC63	Candida albicans (strain SC5314 / ATCC MYA-2876)	Protein-transporting protein
A0A1D8PSM8	A0A1D8PSM8	orf19.8115	Candida albicans (strain SC5314 / ATCC MYA-2876)	Centrin
A0A1D8PSN1	A0A1D8PSN1	TAF12L	Candida albicans (strain SC5314 / ATCC MYA-2876)	Transcription initiation factor TFIID subunit 12 domain-containing protein
A0A1D8PSN8	A0A1D8PSN8	orf19.8131	Candida albicans (strain SC5314 / ATCC MYA-2876)	rRNA (Cytosine-C5-)-methyltransferase
A0A1D8PSP4	A0A1D8PSP4	orf19.8126	Candida albicans (strain SC5314 / ATCC MYA-2876)	Mismatch repair ATPase
A0A1D8PSP5	A0A1D8PSP5	orf19.8124	Candida albicans (strain SC5314 / ATCC MYA-2876)	H/ACA ribonucleoprotein complex non-core subunit NAF1
A0A1D8PSP6	A0A1D8PSP6	orf19.8142	Candida albicans (strain SC5314 / ATCC MYA-2876)	Ribosylnicotinamide kinase
A0A1D8PSP7	A0A1D8PSP7	SNP3	Candida albicans (strain SC5314 / ATCC MYA-2876)	U6 snRNA-associated Sm-like protein LSm2
A0A1D8PSQ3	A0A1D8PSQ3	YDJ1	Candida albicans (strain SC5314 / ATCC MYA-2876)	Type I HSP40 co-chaperone
[truncated: 2,179 more rows]
